# Supplementary material for: Retrospective Quantitative Genetic Analysis and Genomic Prediction of Global Wheat Yields
Source: Front Plant Sci. 2020 Aug 27;11:580136. doi: 10.3389/fpls.2020.580136 (PMC7481575; doi:10.3389/fpls.2020.580136)
Supplement: Supplementary file 3 [file Table_1.xlsx]

## Sheet: Table S1
Supplementary Table 1: Description of sites where the Elite Spring Wheat Yield Trials were evaluated
Country site	Location description	Institute Name	Lat_degrees	Lat_minutes	Latitude	Long_degrees	Long_minutes	Longitude	Altitude
Afghanistan Bini Hesar	BINI HESAR RES. STATION - ARIA	CIMMYT	34	29	N	69	13	E	1800
Afghanistan Bolan	BOLLAN RESEARCH STATION	CIMMYT	31	34	N	64	22	E	773
Afghanistan Dand	FAO-DAND	CIMMYT	31	32	N	65	30	E	1000
Afghanistan Darul Aman	DARUL AMAN RESEARCH STATION	CIMMYT	34	33	N	69	12	E	1803
Afghanistan Dast-I-Feraq	DAST-I-FERAQ	CIMMYT	36	58	N	70	52	E	1496
Afghanistan Dehdadi	Dehdadi	CIMMYT	36	38	N	66	56	E	477
Afghanistan Jurm	Jurm STATION	CIMMYT	36	50	N	70	49	E	1733
Afghanistan Kunduz	Spinzar Farm	CIMMYT	36	40	N	68	55	E	433
Afghanistan Puza-I-Esan	PUZA-I-ESAN AGRI. RESEARCH FARM	CIMMYT	36	5	N	68	39	E	673
Afghanistan Shesham Bagh	SHESHAM BAGH	CIMMYT	34	25	N	70	27	E	552
Afghanistan Takhar	TAKHAR STN.	CIMMYT	36	30	N	69	30	E	804
Afghanistan Urdokhan	URDOKHAN	CIMMYT	34	18	N	62	16	E	1096
Algeria El Khroub	EL KHROUB - EXP. STAN - ITGC	ITGC	36	7	N	6	37	E	640
Algeria Oued Smar	OUED SMAR - SEED PROD FARM - ITGC	ITGC	36	43	N	3	59	E	24
Algeria Setif	ITGC-SETIF	ITGC	36	11	N	5	15	E	1033
Angola Chianga	CHIANGA EXP STATION	National Research Institute	12	53	S	15	29	E	1685
Argentina Jose Buck	JOSE BUCK	Buck Semillas S.A.	38	20	S	59	40	W	72
Argentina Marcos Juarez	MARCOS JUAREZ	INTA-EEA M. Juarez	32	42	S	62	7	W	110
Argentina Pergamino	PERGAMINO	INTA-EEA Pergamino	33	56	S	60	33	W	65
Bangladesh Dinajpur	DINAJPUR - WRC - BARI	BARI	25	38	N	88	39	E	30
Canada Swift Current	SWIFT CURRENT-SPARC- AGRICULTURE CAN.	Swift Current Res. Ctr.	50	17	N	107	50	W	825
Chile Quilamapu	QUILAMAPU	INIA	36	31	S	71	55	W	217
China Lanzhou	LANZHOU	CIMMYT	36	6	N	103	53	E	1517
China Laomancheng	LAOMANCHENG	CIMMYT	43	46	N	87	35	E	870
China Yuanziqu	YUANZIQU TEST STATION - BAA	CIMMYT	40	52	N	107	10	E	1010
Egypt Ety-El-Barud	ETY-EL-BARUD (ZARZOURA)	ARC	31	7	N	30	48	E	10
Egypt Gemmeiza	GEMMEIZA A.R.S.	FCRI, ARC	31	7	N	30	47	E	9
Egypt Nobaria	NOBARIA	ARC	30	23	N	30	21	E	6
Egypt Sakha	SAKHA	ARC	31	0	N	30	57	E	6
Egypt Shandaweel	SHANDAWEEL	FCRI, ARC	26	36	N	31	40	E	57
Egypt Sids	SIDS	ARC	29	4	N	31	6	E	28
Ethiopia Adet	ADET - AGRIC. RES. CENTER	Adet Agricultural Res. Ctr.	11	1	N	37	4	E	2243
Ethiopia Kulumsa	ASELA - KULUMSA - EIAR	CIMMYT	8	0	N	39	9	E	2180
Greece Elefthere	ELEFTHERE - GEOPONIKO SPITI EPE	Geoponiko spiti Lokas EPE	39	34	N	22	20	E	106
India Dharwad	DHARWAD-MAIN AGRICULTURAL STATION	Univ. of Agric. Scs.	15	29	N	74	59	E	556
India Ghajipur	BARI BAGH, GHAJIPUR		26	47	N	82	12	E	113
India Gokulwadi	GOKULWADI JALNA	Krishidhan Seeds Private Ltd.	19	51	N	75	53	E	550
India Gurdaspur	GURDASPUR -REST STN - PUNJAB AGRIC UNIV	Punjab Agricultural University	32	2	N	75	24	E	265
India Gurgaon	GURGAON - NUZIVEEDU SEEDS LIMITED	Nuziveedu Seeds Ltd.	28	37	N	77	4	E	219
India Hissar	HISSAR - DEPT. PLANT BREEDING - CCS HAU	CCS Haryana Agricultural Univ.	29	10	N	75	46	E	215
India Hoshangabad	HOSHANGABAD - JHKVV, WRS - POWARKHEDA	JNKVV	22	44	N	77	42	E	299
India Indore	INDORE - RS FARM - IARI	ICAR-IARI Indore	22	37	N	75	50	E	600
India Jabalpur	JABALPUR - LAKHANWADA - BISA	BISA	23	10	N	79	59	E	412
India Jaipur	RAJASTHAN ARI - JAIPUR	Rajasthan Agricultural Univ.	26	58	N	75	48	E	450
India Jalander	SHRIRAM BIOSEEDS - JALANDER	Shriram Bioseed	30	54	N	75	48	E	247
India Kanpur	KANPUR - AZAD UNIV. OF AGRIC. TECH. K.	C.S.S. Research Institute	26	28	N	80	24	E	123
India Karnal	KARNAL - IIWBR	IIWBR	29	40	N	77	2	E	300
India Karnal Syngenta	KARNAL - RICE FARM - SYNGENTA	Syngenta India Limited	29	38	N	75	6	E	215
India Ludhiana	LUDHIANA -PUNJAB AGRICULTURAL UNIVERSITY	Punjab Agricultural University	30	56	N	75	52	E	247
India Nagpur	ANKUR RESEARCH FARM KINHI NAGPUR	Ankur Seeds Pvt. Ltd.	21	9	N	79	9	E	531
India Naruana	NARUANA - MAHARASHTRA HYBRID SEED CO.	MAHYCO	30	12	N	74	56	E	210
India New Delhi	NEW DELHI - PUSA FARMS - IARI	ICAR-IIWBR	28	35	N	77	12	E	228
India Pantnagar	PANTNAGAR - CROP R.C. -G.B. PUA & T. P	G.B. Pant Univ. of Agr.	29	0	N	79	30	E	243
India Pune	PUNE - ARI FARM HOL- AGHARKAR R.I	Agharkar Res. Institute	18	4	N	74	21	E	548
India Pusa	SAMASTIPUR - PUSA- BISA	BISA	25	53	N	85	49	E	52
India Ugar	UGAR SUGAR FACTORY RES. FARM	Univ. of Agr. Scs.	15	26	N	75	7	E	678
India Varanasi	VARANASI - AGRIC FARM - BANARAS H. U.	Bhu	25	18	N	83	3	E	128
India Vijapur	VIJAPUR - CERW - S.D. AGRICULTURAL UNIV	CCS Haryana Agricultural Univ.	23	35	N	72	45	E	126
India Wellington	WELLINGTON - REGIONAL STATION - IARI	IARI - Wellington	11	22	N	76	47	E	1850
Iran Gachsaran	GACHSARAN -AGRIC. RES. STN - DARI	DARI	30	20	N	50	0	E	710
Iran Gonbad	GONBAD AGRIC. RES. STN. - DARI	DARI	37	16	N	55	12	E	45
Iran Gorgan	GORGAN EXPERIMENTAL STATION - SPII	SPII	36	50	N	54	26	E	174
Iran Karaj	KARAJ - SPII	SPII	38	1	N	51	2	E	1238
Iran Safiabad	DEZFOUL - SAFIABAD A. R.C. - SPII	SPII	32	16	N	48	25	E	83
Iraq Bakrajo	BAKRAJO	Min. & Agric. & Nat Res.	35	34	N	45	23	E	750
Libya Misurata	MISURATA	Agricultural Res. Ctr.	32	23	N	15	0	E	54
Mexico Las Margaritas	ASL - LAS MARGARITAS, SAN CAYETANO	Agroq. y Semillas la Fuerte	20	31	N	100	49	W	1765
Mexico Mexicali	MEXICALI-CHAPULTEPEC	INIFAP-C.E. Valle de Mexicali	32	20	N	115	4	W	6
Morocco Ain Nzagh	AIN NZAGH		32	58	N	7	33	W
Morocco Marchouch	MARCHOUCH	ICARDA-Morocco	33	9	N	6	42	W	430
Myanmar Kyaukme	AGRIC. RES. FARM	Dept. of Agricultural Research	23	2	N	95	28	E	120
Nepal Bhairahwa	BHAIRAHWA - NWRP- NARC	NWRP	27	30	N	83	27	E	105
Nepal Khumaltar	KHUMALTAR A.R.I.	NARC	27	50	N	85	20	E	1369
Nigeria Birnin Kebbi	BIRNIN KEBBI MASAMA	Lake Chad Res. Inst.	12	27	N	4	11	E	225
Pakistan Bahawalpur	BAHAWALPUR	PARC	29	24	N	71	40	E	117
Pakistan Dera Ismail Khan	A.R.I-DERA ISMAIL KHAN	CIMMYT	31	50	N	70	53	E	290
Pakistan Faisalabad	WHEAT RESEARCH INSTITUTE	CIMMYT	31	25	N	73	7	E	117
Pakistan Islamabad	ISLAMABAD - NARC	CIMMYT	33	45	N	73	6	E	683
Pakistan Juglote	JUGLOTE (SAI)	PARC	34	36	N	72	46	E	1300
Pakistan Peshawar	NIFA Farm	CIMMYT	34	3	N	71	32	E	359
Pakistan Pirsabak	PIRSABAK	CIMMYT	33	59	N	71	59	E	340
Pakistan Quaid E Awam	QUAID-E-AWAM A.R.I.	NARC-Islamabad, parc	27	32	N	68	12	E	174
Pakistan Quetta	QUETTA ARI SARIAB	CIMMYT	30	12	N	67	1	E	1600
Pakistan Quetta	QUETTA ARI SARIAB	NARC-Islamabad, Arid Zone Research Centre, parc	30	12	N	67	1	E	1600
Pakistan Sakrand	SAKRAND	CIMMYT	26	3	N	68	3	E	31
Pakistan Tandojam	TANDOJAM	NARC-Islamabad	25	23	N	68	24	E	28
Paraguay Capitan Miranda	CRIA	CRIA	27	17	S	55	49	W	200
Portugal Alentejo	PBS ALENTEJO	Natl. Research Inst. - Elvas	38	54	N	7	9	W	208
South Africa Pannar	PANNAR	Pannar Seed (PTY) Limited	26	20	S	29	0	E	1624
Spain Castilla Y Leon	S.I.A. CASTILLA Y LEON ZAMADUENAS	ITACYL	41	42	N	4	43	W	700
Spain Gimenells	GIMENELLS	IRTA	41	35	N	0	32	E	290
Sudan Wad Medani	WAD MEDANI- GEZIRA RES. STN.-ARC	ARC	14	24	N	33	29	E	411
Taiwan Hsinhua	HSINHUA - LRIT	Livestock Research Institute	23	58	N	120	58	E	200
Tanzania Uyole	UYOLE AGRIC. CENTER	The Uyole Agric. Res.Institute	8	55	S	33	34	E	1800
Tunisia Beja	BEJA	CRRGC	36	43	N	9	10	E	193
Turkey Adana	ADANA-CUKUROVA AGRIC. RES. INST.	Cukurova ARI	36	50	N	35	20	E	20
Turkey Adapazari	ADAPAZARI - SAKARYA MAIZE RES. INST.	Maize Res Stn Sakarya	40	47	N	30	25	E	30
Turkey Akcakale	SANLIURFA-AKCAKALE - A.R.I	GAP ARI	36	42	N	38	58	E	375
Turkey Aksu	BATEM - AKSU - ANTALYA	Bati Akdeniz ARI	36	56	N	30	24	E	10
Turkey Diyarbakir	DIYARBAKIR - SOUTHE.ANATOLIAN -A.R.I.	GAP Intl AgrRes & Training Ctr	37	55	N	40	12	E	660
Turkey Izmir	IZMIR - AEGEAN REGIONAL A.R.I.	Aegean ARI	38	35	N	27	5	E	20
Turkey Kahramanmaras	KAHRAMANMARAS - ARS	East Med. Transt. zone ARS	37	35	N	36	55	E	541
Ukraine Kharkov	KHARKOV - INST PLANT PRODUCTION	NCPGR of Ukraine	50	0	N	36	25	E	170
Venezuela Los Bagres	LOS BAGRES - CG BIAGRO R.L	Cooperativa Grupo Bioagro, R.L	10	4	N	67	23	W	490
Zambia Chilanga	MT MAKULU RESEARCH STA	ZARI	15	46	S	28	10	E	1023
Zambia Lusaka	EXPORT TRADING G - FARM	Export Trading Co. Ltd.	15	24	S	28	18	E	1300
Zimbabwe Harare	HARARE	Crop Breeding Institute	17	41	S	30	25	E	1448

## Sheet: Table S2
Supplementary Table 2: Grain yield best linear unbiased estimates for the lines evaluated in the different stages of yield testing in Obregon, South Asia Bread Wheat Genomic Prediction Yield Trials (SABWGPYTs) and the Elite Spring Wheat Yield Trials (ESWYTs).
Gid	Stage 1 yield trial	Stage 2 yield trial	Stage 3 yield trial	South Asia Bread Wheat Yield Trial SABWGPYT	Elite Spring Wheat Yield Trial ESWYT	Stage 1 Full irrigation Bed planting	Stage 2 Full irrigation Bed planting	Stage 2 Full irrigation Flat planting	Stage 2 Reduced irrigation Bed planting	Stage 2 Drought stress Flat planting	Stage 2 Early sown heat stress Bed planting	Stage 2 Late sown heat stress Bed planting	Stage 3 Full irrigation Bed planting	Stage 3 Late sown heat stress Bed planting	Stage 3 Drought stress Flat planting	Bangladesh Jamalpur SABWGPYT	India Jabalpur SABWGPYT	India Ludhiana SABWGPYT	India Pusa SABWGPYT	Pakistan Faisalabad SABWGPYT	Afghanistan Bini Hesar ESWYT	Afghanistan Bolan ESWYT	Afghanistan Dand ESWYT	Afghanistan Darul Aman ESWYT	Afghanistan Dast-I-Feraq ESWYT	Afghanistan Dehdadi ESWYT	Afghanistan Jurm ESWYT	Afghanistan Kunduz ESWYT	Afghanistan Puza-I-Esan ESWYT	Afghanistan Shesham Bagh ESWYT	Afghanistan Takhar ESWYT	Afghanistan Urdokhan ESWYT	Algeria Oued Smar ESWYT	Algeria Setif ESWYT	Angola Chianga ESWYT	Argentina Jose Buck ESWYT	Argentina Pergamino ESWYT	Bangladesh Dinajpur ESWYT	Canada Swift Current ESWYT	Chile Quilamapu ESWYT	China Lanzhou ESWYT	China Laomancheng ESWYT	China Yuanziqu ESWYT	Egypt Ety-El-Barud ESWYT	Egypt Gemmeiza ESWYT	Egypt Nobaria ESWYT	Egypt Sakha ESWYT	Egypt Shandaweel ESWYT	Egypt Sids ESWYT
GID6688880	2012-2013	2013-2014	2014-2015	2014-2015	2015-2016	8.58945	5.81243	7.11605	3.50272	2.32435	7.11831	2.75664	6.04514	4.0764	2.99017		5.96678	5.36177	3.68611					7.008		5.628	9.663	4.171		5.157		4.87	5.03	6.348	0.839	5.911			7.067	10.594	6.792	8.252			7.326	6.856	7.736	5.663	9.397
GID6689550	2012-2013	2013-2014	2014-2015	2014-2015	2015-2016	9.32748	6.49695	7.03742	4.0057	2.38141	6.5692	1.88313	6.78755	3.37163	2.83197		7.05644	6.36065	4.98724					7.637		5.534	7.438	4.14		5.444		4.494	7.116	5.658	0.575	4.793			6.687	10.622	6.564	8.584			7.241	5.53	7.028	6.637	9.067
GID6689579	2012-2013	2013-2014	2014-2015	2014-2015	2015-2016	9.01414	6.10186	6.6226	3.78397	2.38012	6.41444	1.12569	6.54288	3.45981	2.44536		7.22249	5.82488	5.03974					7.018		4.286	7.755	3.693		3.474		4.067	4.983	5.374	0.82	5.313			6.242	9.198	6.33	7.777			7.229	4.656	8.741	5.606	8.118
GID6931353	2012-2013	2013-2014	2014-2015	2014-2015	2015-2016	7.87233	6.46607	6.28537	3.82089	2.38718	6.96221	2.54864	6.61597	4.32978	3.25657		6.46562	4.83721	4.27383					6.88		5.18	5.794	3.885		6.076		4.277	5.019	4.867	0.937	6.987			5.955	9.144	6.077	7.167			6.922	4.243	8.026	6.316	8.542
GID6931427	2012-2013	2013-2014	2014-2015	2014-2015	2015-2016	8.33414	6.43633	5.7216	4.04846	2.49964	7.1249	2.63796	6.75168	3.59988	3.12673		7.27179	6.31629	5.04855					6.347		5.309	7.5	4.583		5.82		3.938	4.482	5.417	0.666	5.971			5.824	7.528	6.402	8.082			7.072	5.446	7.52	5.836	8.993
GID6931430	2012-2013	2013-2014	2014-2015	2014-2015	2015-2016	8.20702	5.62383	6.81277	3.37064	2.03361	7.45079	2.4207	5.49451	4.23367	3.09851		6.39221	5.62465	3.90891					8.814		5.562	9.192	3.723		4.897		4.864	7.231	6.143	0.682	7.003			6.946	11.144	6.794	7.744			7.266	6.506	8.122	5.423	8.782
GID6931781	2012-2013	2013-2014	2014-2015	2014-2015	2015-2016	7.74313	6.80126	6.71263	3.59945	2.0641	6.77084	2.60263	5.56196	4.09553	2.73592		6.27869	5.65333	3.69435					6.24		5.251	4.259	3.507		5		4.279	6.203	5.365	1.217	7.423			6.032	10.028	6.681	6.912			7.038	5.734	7.003	6.844	8.89
GID6932080	2012-2013	2013-2014	2014-2015	2014-2015	2015-2016	8.39843	6.89098	7.03324	3.76509	2.61421	6.88715	2.73644	6.17735	4.05068	3.18151		6.83769	5.30454	4.73699					7.345		5.514	6.897	3.705		4.698		4.888	6.315	5.737	0.781	6.173			6.553	8.385	6.564	8.181			7.228	4.811	8.055	6.391	9.367
GID6932358	2012-2013	2013-2014	2014-2015	2014-2015	2015-2016	7.95726	6.90694	6.41982	3.78386	2.3114	6.75208	2.66728	6.74782	4.4102	2.68282		6.9826	5.78429	5.03088					7.093		4.8	7.465	3.785		5.699		4.338	6.18	5.666	0.655	6.423			5.166	8.504	6.946	8.535			7.003	5.276	8.631	7.417	9.111
GID6932999	2012-2013	2013-2014	2014-2015	2014-2015	2015-2016	9.17543	6.08886	6.6042	3.61755	2.3215	6.30354	2.22713	5.66716	3.9476	2.61207		7.07859	6.12558	5.73077					6.907		5.553	8	3.86		5.306		4.65	3.783	5.138	1.121				4.95	10.194	6.61	8.179			7.324	5.35	6.22	5.463	7.281
GID6933182	2012-2013	2013-2014	2014-2015	2014-2015	2015-2016	8.13743	6.50334	6.56853	3.66996	2.1102	6.57377	2.44173	6.62665	4.3999	3.32507		6.21274	4.92721	4.70304					6.33		4.951	5.331	3.864		5.465		4.982	6.453	4.689	1.032	5.664			5.464	7.848	6.268	7.509			6.906	4.965	8.705	6.682	9.277
GID6933207	2012-2013	2013-2014	2014-2015	2014-2015	2015-2016	8.98808	7.19303	7.00479	3.75458	2.26455	7.16188	2.40263	5.4834	4.29002	2.98721		6.59402	4.79936	4.35172					7.609		5.457	5.806	3.728		4.631		4.371	6.637	5.798	0.818	4.89			7.437	8.331	6.558	8.204			7.659	6.062	8.003	5.632	9.027
GID6933422	2012-2013	2013-2014	2014-2015	2014-2015	2015-2016	8.75902	6.01704	5.18363	3.63583	2.15567	7.0425	2.56007	5.4091	4.23483	3.37888		5.76509	6.04056	4.06326					7.059		4.229	7.355	3.537		5.072		4.127	5.38	4.436	1.245	5.126			5.046	8.867	6.767	7.246			6.89	7.162	5.992	6.86	8.684
GID6933497	2012-2013	2013-2014	2014-2015	2014-2015	2015-2016	9.19739	6.7916	5.76882	3.43717	1.8749	6.97554	2.55486	5.90884	3.91975	3.38114		5.22919	5.67473	4.31655					7.821		4.987	7.089	4.773		4.574		4.239	6.494	5.502	1.218	5.376			5.633	7.823	6.807	8.048			7.698	5.64	6.206	8.182	9.673
GID6933507	2012-2013	2013-2014	2014-2015	2014-2015	2015-2016	8.52732	6.67627	6.10671	3.87541	2.60375	6.77762	2.10917	6.13233	3.45576	3.43738		7.03609	5.24324	3.4126					7.632		5.312	7.619	4.543		5.456		4.412	6.246	5.516	1.327	6.28			5.847	8.567	6.079	7.879			7.379	5.987	7.277	8.333	10.008
GID6933866	2012-2013	2013-2014	2014-2015	2014-2015	2015-2016	8.6618	6.91405	5.81218	3.2923	1.01825	6.71149	2.53738	5.83156	3.99906	3.13458		6.09605	5.56626	3.64958					7.921		4.584	8.231	3.598		4.734		4.96	6.269	5.278	0.479	6.392			5.582	10.442	6.562	6.921			6.783	6.317	6.758	8.453	7.057
GID6933960	2012-2013	2013-2014	2014-2015	2014-2015	2015-2016	8.30913	6.07894	6.93756	3.69133	2.29083	6.44765	2.04926	7.18739	3.8188	3.26862		7.02806	5.44725	4.20507					7.583		6.097	9.275	3.102		3.312		4.376	7.599	5.46	1.159	5.695			6.226	10.503	6.498	7.221			7.441	3.035	6.795	7.53	9.292
GID6934151	2012-2013	2013-2014	2014-2015	2014-2015	2015-2016	8.17504	6.6789	6.64395	3.66769	2.08077	6.91098	2.18994	6.45953	3.66598	3.35239		6.84262	5.93344	5.08126					7.159		5.49	4.357	3.67		3.436		6.266	3.553	5.839	1.24	7.444			7.489	10.399	6.46	7.361			7.3	5.556	8.095	6.588	8.967
GID6934167	2012-2013	2013-2014	2014-2015	2014-2015	2015-2016	8.66823	6.18634	6.60064	3.74954	1.87821	6.53152	2.22119	6.41402	4.20121	3.41116		6.78139	5.59699	5.51691					7.4		4.507	7.083	3.882		4.48		3.568	4.599	5.613	0.954	4.538			6.065	8.421	6.812	7.615			7.002	5.358	7.672	4.68	8.949
GID6934236	2012-2013	2013-2014	2014-2015	2014-2015	2015-2016	8.62367	6.91867	6.47739	3.84508	2.16949	6.41853	2.421	6.30865	4.03286	3.02109		6.36847	5.22122	4.38716					7.416		5.002	7.301	3.914		5.241		3.808	6.983	5.305	1.117	6.494			6.543	8.421	6.768	7.494			7.377	5.758	6.683	4.653	8.407
GID6934241	2012-2013	2013-2014	2014-2015	2014-2015	2015-2016	9.87784	7.26762	7.06086	3.50133	1.42462	7.4974	2.59883	6.57513	4.35501	3.38881		6.68842	5.80957	3.57702					7.138		4.98	7.737	3.193		5.248		4.373	5.008	5.697	1.324	7.039			6.746	9.703	6.868	7.396			7.254	4.91	7.248	6.12	9.021
GID6934406	2012-2013	2013-2014	2014-2015	2014-2015	2015-2016	9.58502	6.75625	7.33834	3.45081	1.1246	6.72589	2.42455	5.8904	4.24205	2.98924		6.93603	4.9118	4.06386					7.113		5.259	6.971	3.431		5.012		6.348	5.062	5.152		7.131			6.191	10.027	6.275	8.023			6.882	5.129	6.244	5.964	9.314
GID6934427	2012-2013	2013-2014	2014-2015	2014-2015	2015-2016	9.94895	7.23913	7.11612	3.709	1.84832	6.89032	2.21324	6.37183	4.1098	2.98801		7.35079	5.12271	3.9869					7.568		5.128	7.517	3.613		5.232		6.919	6.957	5.826	0.977	7.231			7.207	9.937	6.423	7.719			7.518	4.906	8.274	4.775	8.759
GID6934689	2012-2013	2013-2014	2014-2015	2014-2015	2015-2016	8.90468	5.86268	6.74745	3.64899	2.35483	6.6043	2.77614	5.48534	4.01449	3.06723		6.60994	4.94082	3.77715					8.195		4.957	7.384	3.35		4.795		4.447	5.518	5.263	0.842	6.654			6.462	9.991	6.732	7.238			7.713	5.155	8.099	7.183	9.115
GID6934907	2012-2013	2013-2014	2014-2015	2014-2015	2015-2016	8.5994	6.15285	6.63121	4.16313	2.44522	6.90862	2.79251	5.94406	3.45915	3.13072		6.4034	5.0563	4.9449					7.898		5.307	7.077	3.947		5.407		5.411	6.251	5.134	0.855	3.676			5.451	10.003	6.535	6.775			7.89	4.205	8.826	4.639	8.521
GID6934955	2012-2013	2013-2014	2014-2015	2014-2015	2015-2016	10.0811	6.74579	7.25755	3.51703	2.29294	7.00453	3.00767	5.82582	4.82419	3.56448		6.37356	5.08203	3.92249					8.018		6.232	8.444	4.314		5.74		5.782	5.676	5.815	0.867	5.64			6.945	10.272	6.436	8.571			7.681	3.567	8.234	4.469	9.317
GID6935757	2012-2013	2013-2014	2014-2015	2014-2015	2015-2016	9.31093	5.83888	6.35316	3.5284	1.79634	6.54287	2.3239	5.60936	3.12199	3.26035		5.99795	4.76594	4.08973					6.91		4.71	6.611	3.594		4.129		5.274	6.225	4.997	1.167	5.458			5.651	10.198	6.371	7.661			6.606	3.768	7.317	7.59	8.67
GID6935866	2012-2013	2013-2014	2014-2015	2014-2015	2015-2016	9.50832	6.29793	6.11476	3.74638	2.13874	6.6502	3.00478	5.77727	4.23087	3.10648		6.99162	5.48699	4.8926					7.898		4.547	8.449	3.305		5.21		5.039	6.196	5.547	0.981	6.579			6.393	9.173	6.61	7.577				6.768	7.186	6.894	7.993
GID6935965	2012-2013	2013-2014	2014-2015	2014-2015	2015-2016	9.33592	6.55179	6.81474	3.39558	0.942162	7.33862	2.10949	6.40482	4.16639	3.51003		6.59523	5.24847	4.28862					7.477		5.117	8.775	3.362		5.163		4.79	4.182	5.864	0.924	5.523			6.395	11.01	6.867	7.04			6.543	5.373	7.679	7.33	8.086
GID6935968	2012-2013	2013-2014	2014-2015	2014-2015	2015-2016	9.17681	6.50269	6.5401	3.95808	2.38126	6.98966	2.87809	7.03566	4.64454	3.86201		6.73781	5.75826	5.15894					6.994		4.865	6.852	3.781		5.048		5.397	6.517	5.248	0.391	6.463			5.108	10.659	6.955	7.637			6.171	5.517	6.389	8.335	9.41
GID6936054	2012-2013	2013-2014	2014-2015	2014-2015	2015-2016	8.73121	6.42962	6.87794	3.66636	1.78967	7.75854	1.91968	5.96961	3.99402	3.37236		7.12629	6.04496	4.69234					7.258		5.388	7.261	3.668		4.222		5.768	5.039	5.59	0.86	6.435			5.979	9.402	6.624	7.396			7.787	5.528	7.344	7.805	10.17
GID6937396	2012-2013	2013-2014	2014-2015	2014-2015	2015-2016	9.6586	7.04425	6.49763	4.15497	2.64883	6.52257	2.86069	6.36258	3.83307	3.2505		6.18067	5.56519	4.04911					6.935		5.752	7.243	3.84		4.245		5.413	5.873	5.966	0.805	5.84			7.168	11.047	6.584	7.729			7.739	5.761	6.995	7.471	7.826
GID6937420	2012-2013	2013-2014	2014-2015	2014-2015	2015-2016	8.88764	6.49313	7.10812	3.50743	2.30998	6.17734	2.82687	6.52329	4.32656	2.75706		7.24	5.81323	4.54313							5.286	6.738	3.123		4.072		4.688	3.968	5.282	0.754	6.397			6.724	9.976	6.699	7.802			6.194	5.529	7.29	6.482	8.978
GID6937552	2012-2013	2013-2014	2014-2015	2014-2015	2015-2016	8.42938	6.52661	6.73889	3.63019	2.19716	6.86037	2.54636	5.90017	3.70522	3.04614		6.66145	5.54602	5.17603					7.577		5.467	8.621	3.723		4.151		4.699	5.616	5.964	0.94	6.022			5.789	6.996	6.787	7.638			8.031	5.501	7.683	5.405	8.957
GID6937850	2012-2013	2013-2014	2014-2015	2014-2015	2015-2016	8.01759	7.10108	5.68312	3.95771	2.09381	6.25514	2.63982	6.33463	3.80007	2.91256		6.63086	6.18225	5.24471					7.226		5.194	7.525	4.059		5.25		3.624	7.301	5.607	0.661	6.243			6.513	9.292	6.711	8.575			7.586	6.076	8.393	6.096	9.35
GID6937851	2012-2013	2013-2014	2014-2015	2014-2015	2015-2016	7.81008	6.46864	6.24836	3.56634	2.38483	6.3221	2.48729	6.77304	3.88066	2.94015		6.56825	5.98858	4.18272					7.418		4.91	7.702	3.433		5.38		3.829	5.935	5.05	0.817	6.395			6.48	10.083	6.738	7.805			7.592	5.731	7.104	7.154	7.862
GID6937974	2012-2013	2013-2014	2014-2015	2014-2015	2015-2016	8.73641	6.73059	7.08482	4.29041	2.06547	6.61166	2.62236	6.45287	3.79145	2.77398		6.55977	5.75782	4.79718					7.418		5.097	8.583	4.673		5.952		4.731	6.936	5.103	0.814	6.447			6.034	10.233	6.506	8.042			7.655	4.226	7.421	5.861	8.884
GID6938535	2012-2013	2013-2014	2014-2015	2014-2015	2015-2016	9.3872	6.77636	5.83383	4.0796	2.39137	6.50667	2.63859	6.62646	3.85446	2.84242		6.06201	5.65536	3.37925					6.129		4.449	5.639	3.452		4.91		4.35	2.356	5.595	1.355	4.735			6.363	9.051	6.761	6.577			6.173	5.004	6.385	5.267	8.791
GID6938851	2012-2013	2013-2014	2014-2015	2014-2015	2015-2016	8.0804	6.4885	6.64653	3.68184	1.77161	6.98199	2.14363	6.03132	3.68528	3.20192		6.53678	5.79403	4.8464					7.093		5.357	7.96	4.445		4.698		5.852	6.066	5.721	1.461	5.315			5.862	11.432	6.697	8.529			7.387	4.05	6.958	5.909	9.906
GID6938863	2012-2013	2013-2014	2014-2015	2014-2015	2015-2016	8.47599	6.60606	6.29326	3.97053	1.92866	6.44554	2.6161	5.0626	4.18609	3.04209		6.87228	6.00507	5.14161					7.479		6.064	6.313	4.599		4.624		4.615	7.098	5.427	1.088	4.221			5.524	9.773	6.751	7.879			6.689	5.748	7.107	5.357	7.159
GID6939838	2012-2013	2013-2014	2014-2015	2014-2015	2015-2016	7.7295	6.2905	6.5993	3.88114	2.59842	6.70475	1.99117	5.46352	4.26253	3.14916		6.72065	5.3016	4.16203					7.678		5.183	9.011	3.611		5.125		5.422	4.758	5.773	1.183	5.055			5.803	10.177	6.712	7.183			7.444	3.954	7.362	5.206	8.356
GID6939938	2012-2013	2013-2014	2014-2015	2014-2015	2015-2016	7.80673	6.22799	6.21835	3.6633	1.91319	6.20148	2.15146	5.31808	4.35414	3.34457		6.58671	6.43237	4.62503					7.444		5.567	6.999	4.167		4.495		5.727	5.515	6.296	0.964	5.993			7.083	9.766	6.778	7.89			7.197	6.796	8.424	6.256	8.326
GID7044800	2013-2014	2014-2015	2015-2016	2015-2016	2016-2017	7.99	6.42282	5.68471	4.92669	3.57972	6.97407	3.99997	7.60787	5.04843			7.56191	6.96169	4.28153	3.66672	4.319	5.379	2.885		5.218	6.439		5.645	7.924	3.64	6.524	6.544					3.684	4.29	2.88			7.082	9.558	7.678	6.766	8.659	7.87	6.831	8.705
GID7044885	2013-2014	2014-2015	2015-2016	2015-2016	2016-2017	7.49	6.17889	6.11621	5.00352	2.84825	6.50171	3.92367	7.64507	4.7657			6.18032	6.07661	5.19508	2.6578	4.844	5.763	3.078		5.097	7.088		4.456	8.232	5.375	5.531	6.202					3.003	3.127	2.593			7.937	9.937	6.696	8.617	5.985	7.4	8.072	9.835
GID7045271	2013-2014	2014-2015	2015-2016	2015-2016	2016-2017	7.62	6.28381	6.22105	4.42168	2.87518	5.84249	4.378	7.11531	4.57894			7.14203	6.24818	4.78235	2.90958	5.544	4.841	3.172		5.843	6.54		5.229	7.472	4.719	6.126	6.748					3.45	3.986	2.667			7.417	10.046	7.143	8.723	5.708	7.472	7.319	10.103
GID7045950	2013-2014	2014-2015	2015-2016	2015-2016	2016-2017	7.77	6.24729	6.2849	4.84172	3.16008	6.78468	3.98618	8.08315	5.24051			7.73827	5.99696	5.38585	3.45687	4.368	5.853	3.431		4.752	7.182		4.713	8.716	4.142	4.658	6.623					4.112	4.729	2.728			7.595	9.454	9.643	8.619	8.033	7.431	7.472	9.193
GID7046782	2013-2014	2014-2015	2015-2016	2015-2016	2016-2017	7.27	6.2672	6.26105	4.96437	3.52418	6.49849	3.84819	7.33325	5.57853			7.12216	5.8952	4.29795	3.21088	3.992	4.747	3.103		5.714	6.859		4.223	8.343	3.937	6.044	7.381					3.58	3.943	2.705			7.543	9.674	9.375	7.563	7.419	7.351	5.486	9.94
GID7047479	2013-2014	2014-2015	2015-2016	2015-2016	2016-2017	8.04	6.2531	6.39879	5.16456	3.14348	6.3968	4.81169	7.7919	5.13811			7.80879	6.32113	4.90871	3.44341	4.738	5.894	3.079		4.822	6.592		5.165	7.616	4.438	5.819	6.699					5.017	3.633	2.739			7.144	10.083	8.571	7.777	6.786	7.181	6.037	10.833
GID7047560	2013-2014	2014-2015	2015-2016	2015-2016	2016-2017	7.93	6.46587	6.60228	4.86782	2.76511	6.85854	4.24265	7.41182	5.03253			8.49604	6.84407	4.44069	3.74112	4.743	6.051	3.211		4.305	6.289		4.13	7.545	4.682	6.162	6.848					4.337	3.195	2.565			7.399	9.948	7.41	7.765	6.983	7.238	5.774	11.094
GID7047568	2013-2014	2014-2015	2015-2016	2015-2016	2016-2017	8.54	6.0163	6.17029	4.4874	2.74709	6.45932	4.0407	7.12313	4.78997			7.4081	6.64012	4.49531	3.52818	4.723	4.852	2.86		4.619	6.935		5.018	6.936	4.413	6.367	5.502					3.767	3.471	2.565			6.957	9.199	8.125	7.783	6.882	7.885	7.329	10.062
GID7048518	2013-2014	2014-2015	2015-2016	2015-2016	2016-2017	7.56	6.24481	6.33995	4.47343	3.07299	7.20819	3.57651	8.04078	4.72188			6.16667	6.46675	4.08625	3.68647	4.01	5.463	2.806			6.78		4.697	7.528	3.968	5.6	6.889					2.876	2.794	2.573			7.823	9.907	9.375	7.395	8.39	7.668	7.67	9.349
GID7170962	2013-2014	2014-2015	2015-2016	2015-2016	2016-2017	7.54	6.11224	6.15926	4.83913	2.69878	6.30478	3.86481	8.0891	4.40494			7.33096	6.02941	4.9099	3.56391	3.51	4.606	3.276		3.638	5.571		4.721	6.675	4.15	5.236	6.447					3.682	3.736	2.386			8.168	9.543	9.286	9.021	7.12	7.483	6.622	10.392
GID7171238	2013-2014	2014-2015	2015-2016	2015-2016	2016-2017	7.53	6.62229	6.83647	5.44068	3.61008	7.36503	3.96981	8.1769	5.00688			7.4779	6.68472	5.14342	3.29644	4.634	4.837	3.194		5.612	6.708		4.712	7.875	4.443	6.038	6.429					4.752	4.282	2.684			7.706	10.392	10.178	6.932	8.025	7.335	7.496	10.514
GID7173723	2013-2014	2014-2015	2015-2016	2015-2016	2016-2017	8.01	6.0533	6.48755	4.5772	3.19161	6.67372	2.95298	7.21346	5.19311			8.15509	6.47247	5.87139	3.71403	4.562	6.165	3.42		5.782	7.201		5.169	8.432	3.975	5.256	6.601					3.49	4.624	2.684			8.55	9.909	7.41	8.872	6.511	7.009	6.076	9.823
GID7173803	2013-2014	2014-2015	2015-2016	2015-2016	2016-2017	7.63	5.75962	6.0517	4.78419	2.06097	6.63071	3.76443	7.72388	4.67004			7.28752	6.68106	5.09728	3.47637	3.407	5.04	3.324		4.991	6.058		3.5	6.955	3.169	5.68	6.433					2.954	3.688	2.491			6.46	9.72	7.946	7.819	6.331	7.558	6.657	9.626
GID7174267	2013-2014	2014-2015	2015-2016	2015-2016	2016-2017	7.36	6.46799	6.69895	4.54448	2.62964	6.57116	3.51382	7.18327	4.28543			7.59002	6.96088	5.30201	4.12112	3.601	5.358	3.168		6.248	6.629		5.767	8.319	5.013	6.327	7.296					2.952	4.429	2.436			8.308	9.795	6.875	8.444	7.594	7.678	8.352	8.525
GID7174314	2013-2014	2014-2015	2015-2016	2015-2016	2016-2017	8.06	6.40191	6.68824	5.01129	2.72489	6.89382	4.0989	7.96749	5.48558			7.84317	6.48415	5.05887	4.07413	2.626	5.293	3.348		5.467	6.72		4.665	9.17	3.4	5.509	6.915					3.483	3.991	2.613			7.515	10.218	9.821	7.721	5.816	7.827	8.006	10.222
GID7174320	2013-2014	2014-2015	2015-2016	2015-2016	2016-2017	8.35	6.17274	6.41018	4.61099	2.99925	6.9593	4.01705	7.56124	5.23335			7.3196	6.42101	4.84253	4.11586	4.39	5.278	2.939		4.497	7.32		4.277	5.864	3.901	6.405	5.823						3.847	2.768			8.218	8.795	9.643	7.73	7.861	7.58	7.048	10.043
GID7174342	2013-2014	2014-2015	2015-2016	2015-2016	2016-2017	7.67	6.0217	6.59024	4.99938	2.94733	6.65796	4.25366	7.52343	4.72003			8.11358	6.23453	4.74823	3.20302	3.565	4.696	3.418		6.078	7.241		5.226	8.264	4.419	4.963	7.029					4.659	3.804	2.853			7.174	10.306	8.393	7.739	6.351	7.006	8.042	10.007
GID7174349	2013-2014	2014-2015	2015-2016	2015-2016	2016-2017	8.34	6.64373	6.37022	5.02989	2.86079	6.61108	4.32211	7.53682	5.08164			7.73654	6.67958	4.70879	3.74068	3.201	5.221	3.347		7.236	6.583		5.186	7.777	5.2	5.539	7.444					4.735	3.588	2.463			6.907	10.045	8.035	9.462	6.421	7.79	5.692	8.832
GID7174351	2013-2014	2014-2015	2015-2016	2015-2016	2016-2017	8.48	6.26575	6.65292	5.02691	2.81656	7.0843	4.7172	7.73623	5.19845			8.07542	6.7229	4.96549	3.60952	4.062	5.769	3.424		4.93	7.78		5.18	8.358	4.15	6.779	6.622					5.313	3.451	2.638			7.358	9.787	9.553	8.045	7.24	6.369	7.414	10.083
GID7174396	2013-2014	2014-2015	2015-2016	2015-2016	2016-2017	7.85	6.39577	6.61474	4.47475	2.98683	6.85515	3.98489	7.29873	5.00128			7.23201	7.06906	4.89073	3.71172	5.088	5.1	2.75		5.058	6.259		4.642	7.941	4.174	6.911	6.48					3.936	3.502	2.51			7.268	10.766	6.428	8.026	5.38	7.089	7.569	10.581
GID7174418	2013-2014	2014-2015	2015-2016	2015-2016	2016-2017	7.51	6.33103	6.72853	4.92044	2.90414	7.11111	4.20513	7.06807	4.6925			6.56213	7.55116	4.2989	3.72123	3.836	5.186	2.903		6.185	6.102		5.04	8.097	5.273	6.381	6.598					3.308	4.185	2.741			7.641	9.286	6.339	7.818	6.626	6.702	7.274	10.612
GID7174421	2013-2014	2014-2015	2015-2016	2015-2016	2016-2017	8.06	6.36005	6.53953	4.69945	2.60158	6.93105	3.9648	7.24069	4.86214			7.27835	7.18417	5.0759	3.38755	5.048	5.157	3.293		5.451	6.879		5.217	8.564	5.018	5.666						3.272	4.02	2.6			7.406	9.785	7.946	8.47	7.795	6.414	8.251	11.433
GID7174570	2013-2014	2014-2015	2015-2016	2015-2016	2016-2017	7.63	6.63053	6.64855	4.6929	3.45445	6.86338	4.10664	7.02026	4.65196			7.46061	6.52081	4.89636	3.41545	4.782	4.899	2.761		4.852	5.998		4.819	7.964	4.651	5.848	5.733					3.817	4.042	2.554			7.066	9.091	8.035	7.062	8.416	6.295	6.712	10.152
GID7174591	2013-2014	2014-2015	2015-2016	2015-2016	2016-2017	8.09	6.27214	6.18706	4.81807	3.46688	6.05628	4.17128	7.84616	4.37964			7.26278	6.18141	4.55441	3.39856	4.051	5.73	2.825		5.11	6.834		5.301	7.627	4.163	5.827	5.493					4.068	3.163	2.554			6.37	8.649	8.214	8.954	6.801	6.25	6.281	9.706
GID7174657	2013-2014	2014-2015	2015-2016	2015-2016	2016-2017	7.49	6.12705	6.38877	4.98101	2.7906	5.80331	4.34167	7.46818	4.85136			7.62572	6.5292	4.37951	2.70075	3.488	4.908	3.032		4.325	6.66		4.299	7.425	4.875	5.758	6.363						3.681	2.523			7.721	10.036	7.678	8.979	7.507	6.26	6.829	10.133
GID7174701	2013-2014	2014-2015	2015-2016	2015-2016	2016-2017	7.53	6.01564	6.11091	4.90963	3.32166	6.747	4.1479	7.7658	4.57904			7.99141	5.49549	5.94141	3.22811	3.606	4.209	2.862		4.945			3.806	6.633	4.238	5.808	6.701					4.753	3.986	2.173			7.046	9.146	9.375	7.748	6.504	6.089		10.226
GID7174709	2013-2014	2014-2015	2015-2016	2015-2016	2016-2017	7.59	5.95686	6.09267	4.96469	3.04602	6.9624	4.38376	7.63931	4.91758			7.78349	5.48728	5.4391	3.25222	4.484	4.211	3.16		5.773	6.369		5.809	7.726	4.133	5.993	6.612					3.998	3.624	2.54			7.4	9.946	8.928	8.366	7.583	7.641	7.355	8.692
GID7175970	2013-2014	2014-2015	2015-2016	2015-2016	2016-2017	8.35	6.40329	6.89152	5.01659	3.16851	7.55343	5.28484	8.21043	5.24196			7.23829	6.10219	5.1726	3.41094	4.354	4.827	2.995		4.735	6.507		4.118	9.143	4.406	6.695	6.659					5.133	3.998	2.447			8.489	9.966	8.304	7.662	8.026	7.436	6.578	10.152
GID7176565	2013-2014	2014-2015	2015-2016	2015-2016	2016-2017	7.38	6.26862	6.33153	4.32522	2.49671	6.91028	3.93947	7.44406	4.21741			6.86103	6.44174	6.07314	3.42834	3.527	4.776	2.767		4.342	5.538		5.981	6.43	4.539	4.617	6.176					4.442	4.372	2.35			7.092	8.615	9.196	8.49	6.779	8.299	6.839	8.559
GID7176616	2013-2014	2014-2015	2015-2016	2015-2016	2016-2017	7.43	6.81326	6.84207	4.17418	2.52428	7.1454	4.15078	7.56583	4.97925			6.99036	7.36563	5.05238	3.9537	4.173	4.584	3.107		3.695	6.033		4.966	7.599	4.429	5.814	6.503					3.916	3.391	2.595			7.852	10.128	8.214	8.384	8.553	6.446	6.966	10.705
GID7176624	2013-2014	2014-2015	2015-2016	2015-2016	2016-2017	7.54	5.93305	6.57655	4.3096	2.46082	7.12754	4.60092	7.53012	5.13104			6.84547	6.25973	4.85464	3.58197	4.054	5.386	2.933		3.62	6.627		4.614	8.094	3.906	5.486	6.46					3.926	3.704	2.524			7.163	9.516	6.786	7.562	8.821	5.303	5.288	10.097
GID7176644	2013-2014	2014-2015	2015-2016	2015-2016	2016-2017	7.69	6.10195	6.41472	4.3468	2.28133	6.6082	4.59497	7.14619	5.04027			6.95046	4.96254	4.92515	3.24659	4.584	5.768	2.852		4.236	6.545		4.879	7.696	3.937	5.273	6.174					4.061	3.635	2.733			7.507	9.655	7.5	8.039	6.686	6.318	7.228	8.336
GID7176774	2013-2014	2014-2015	2015-2016	2015-2016	2016-2017	7.48	6.46821	5.96582	4.37689	2.56122	6.7886	4.14979	7.51375	5.04473			6.52504	7.13037	5.02625	3.47679	3.829	4.925	3.159		5.252	7.083		5.247	8.62	5.43	5.174	6.931					3.554	3.837	2.638			7.849	9.166	7.321	8.065	7.23	7.351	6.687	9.64
GID7176779	2013-2014	2014-2015	2015-2016	2015-2016	2016-2017	7.83	5.97788	6.37152	4.42079	2.55032	6.88381	4.46452	8.18191	4.86988			7.85502	6.81174	4.89084	3.70702	2.455	4.938	3.329		4.641	6.278		4.837	8.843	4.137	4.718	6.776					3.851	3.891	2.567			8.241	10.005	5.982	8.211	7.039	7.365	6.752	10.394
GID7177198	2013-2014	2014-2015	2015-2016	2015-2016	2016-2017	8.01	5.90129	5.91207	5.02213	2.63479	7.0287	3.52397	8.34397	4.55518			7.93714	6.88537	4.16527	3.60838	3.842	4.381	3.191		4.421	6.644		5.387	7.677	4.517	5.657	6.781					3.972	3.954	2.693			8.048	9.93	8.035	7.647	8.281	8.152	8.247	10.017
GID7177282	2013-2014	2014-2015	2015-2016	2015-2016	2016-2017	7.25	5.9943	6.6699	4.33091	2.58864	6.25712	3.80671	7.64754	4.40935			6.34333	5.93114	3.68546	3.38632	3.033	5.063	3.239		4.523	7.044		4.472	7.862	4.859	5.828	6.574					1.756	3.263	2.448			7.261		8.393	7.032	7.128	7.303	8.199	11.733
GID7178541	2013-2014	2014-2015	2015-2016	2015-2016	2016-2017	7.92	6.39678	6.9894	5.00407	3.44703	6.25383	4.64804	8.0787	5.72549			7.29999	6.23789	3.74972	3.11528	4.375	6.26	2.918		4.362	6.812		5.247	7.232	3.788	5.954	6.028					4.384	2.963	2.833			6.555	9.77	7.232	7.408	7.141	6.915	7.099	9.83
GID7178612	2013-2014	2014-2015	2015-2016	2015-2016	2016-2017	7.16	5.78443	6.26533	4.5874	3.13293	5.95323	4.51188	7.79983	4.49338			6.27391	6.28206	4.93401	3.05292	3.909	3.766	2.743		3.963	6.338		5.264	6.341	5.162	5.37	6.235					3.238	3.676	2.448			7.386	9.433	7.232	8.623	7.129	7.902	7.726	8.976
GID7178649	2013-2014	2014-2015	2015-2016	2015-2016	2016-2017	7.49	6.14467	6.23245	4.45739	2.92325	6.8782	4.10134	7.67781	4.68608			6.02557	6.54306	4.20502	3.50394	3.483	5.995	2.355		4.466	7.07		4.984	7.828	4.663	6.559	7.054					3.687	3.942	2.471			6.357	8.919	8.75	7.132	8.22	8.725	7.396	9.67
GID7178651	2013-2014	2014-2015	2015-2016	2015-2016	2016-2017	7.19	6.21554	6.30007	4.78979	3.21516	6.93849	4.65917	7.73138	4.86689			6.78798	5.96458	4.21435	3.36361	3.708	4.724	2.926		4.496	6.451		5.804	7.708	5.403	6.012	7.042					4.944	3.687	2.724			7.876	9.482	9.018	8.435	7.327	7.796	6.129	11.474
GID7178692	2013-2014	2014-2015	2015-2016	2015-2016	2016-2017	6.94	6.23265	6.70463	4.74887	3.19657	6.67808	4.48506	7.24329	4.63772			7.41717	6.35032	5.30284	3.48033	4.782	5.477	2.631		4.781	6.046		5.114	7.4	3.957	6.031	6.366					4.765	4.252	2.702			7.707	9.075	8.303	7.867	6.788	7.418	7.608	10.21
GID7179800	2013-2014	2014-2015	2015-2016	2015-2016	2016-2017	7.5	6.22926	6.38576	4.94222	2.801	6.48131	4.44057	7.33593	4.95366			7.43561	6.84052	4.78915	3.51508	4.522	4.103	3.199		4.805	6.73		4.617	8.081	4.65	6.842	5.941					4.435	2.918	2.257			7.719	8.961	7.143	8.294	5.907	6.277	8.102	10.402
GID7179812	2013-2014	2014-2015	2015-2016	2015-2016	2016-2017	7.54	6.1184	6.30599	4.98463	2.58818	6.6755	4.21959	7.20647	4.78848			7.00771	6.94537	4.83389	3.75432	3.761	5.323	2.996		4.309	6.661		4.876	8.231	3.544	6.596	6.828					3.629	4.222	2.794			7.386	9.572	6.696	7.559	8.062	7.199	6.572	10.362
GID6688916	2012-2013	2013-2014	2014-2015	2014-2015		7.87518	6.39129	6.8095	3.46775	2.23397	6.79019	1.98358	5.67658	3.8024	2.95752		6.90649	5.67501	3.61754
GID6688933	2012-2013	2013-2014	2014-2015	2014-2015		7.93321	6.30722	5.89098	3.90005	2.41025	6.11162	2.27525	5.92911	3.92459	2.74276		6.5723	5.9503	3.95185
GID6688949	2012-2013	2013-2014	2014-2015	2014-2015		8.12539	5.94115	6.46762	3.94246	2.41089	6.88989	1.3876	6.11864	3.06489	3.14006		6.9916	5.51896	4.39587
GID6689407	2012-2013	2013-2014	2014-2015	2014-2015		8.70771	6.39353	7.17417	3.99305	2.79294	6.54316	2.07212	6.44828	4.11314	3.29858		7.26859	5.52715	5.24645
GID6862058	2012-2013	2013-2014	2014-2015	2014-2015		8.0276	5.72624	5.38496	4.15359	2.53409	5.84008	2.36778	5.3509	2.98595	3.00826		6.79536	5.19008	4.28654
GID6862457	2012-2013	2013-2014	2014-2015	2014-2015		8.72171	6.52329	5.69968	3.90979	2.49796	7.2569	2.82591	5.48339	4.90732	3.17932		6.90187	6.44846	5.0833
GID6862474	2012-2013	2013-2014	2014-2015	2014-2015		8.55614	6.66585	7.19582	3.50124	2.2923	7.15254	1.64578	5.70709	3.47121	2.83011		6.04306	5.76174	3.25994
GID6862797	2012-2013	2013-2014	2014-2015	2014-2015		7.87971	5.92225	5.56003	3.72512	2.36965	5.68965	2.34847	5.66777	2.65228	3.04749		6.28746	4.57023	4.3684
GID6862807	2012-2013	2013-2014	2014-2015	2014-2015		7.39708	5.65067	5.69792	4.26753	2.45491		2.86856	5.33444	3.69775	2.83187		7.02787	4.91353	4.2531
GID6863300	2012-2013	2013-2014	2014-2015	2014-2015		7.79207	6.31737	5.53713	3.93556	2.36649	6.46191	3.19348	6.12562	4.12251	2.9589		6.63111	5.59187	4.56406
GID6863396	2012-2013	2013-2014	2014-2015	2014-2015		7.97896	6.23329	6.034	3.57619	2.19854	6.58616	2.52011	5.25842	3.90598	2.59878		6.54941	5.90794	4.83125
GID6931300	2012-2013	2013-2014	2014-2015	2014-2015		7.5801	6.41028	6.7494	3.26077	1.95101	6.76919	1.29282	5.295	2.98076	3.25507		6.89406	4.91534	4.00858
GID6931304	2012-2013	2013-2014	2014-2015	2014-2015		7.54902	6.53454	7.07077	3.47877	2.12857	6.52737	1.88806	6.1308	3.21236	3.32235		7.15405	5.37628	4.52142
GID6931343	2012-2013	2013-2014	2014-2015	2014-2015		8.20688	6.24585	6.5363	3.4252	2.08434	6.68734	1.6961	5.20626	3.45771	3.17337		6.43512	5.10962	4.52419
GID6931425	2012-2013	2013-2014	2014-2015	2014-2015		7.60201	6.32846	6.36798	4.22632	2.72006	6.44986	2.31572	5.62935	3.22847	2.91054		7.18695	6.20179	4.64762
GID6931453	2012-2013	2013-2014	2014-2015	2014-2015		8.55062	5.62308	5.30451	3.29326	1.28746	7.03115	2.69897	4.94293	3.12757	2.79728		5.15925	5.40335	3.44763
GID6931509	2012-2013	2013-2014	2014-2015	2014-2015		7.91289	5.92123	5.30804	4.59036	2.62306	6.30896	3.10505	5.83275	3.82872	3.28101		6.9788	5.15195	4.93414
GID6931516	2012-2013	2013-2014	2014-2015	2014-2015		8.17047	5.72554	4.58325	4.20271	2.37755	5.95256	2.79999	4.60235	3.41574	2.94384		7.01801	4.47566	4.91351
GID6931614	2012-2013	2013-2014	2014-2015	2014-2015		8.26819	6.03725	5.84251	3.44824	2.55268	6.04023	2.33951	4.80756	3.11281	2.95787		5.97012	5.68189	4.32184
GID6932110	2012-2013	2013-2014	2014-2015	2014-2015		8.24957	6.16181	6.82583	3.22714	2.14883	6.7309	2.52587	6.09391	3.38278	3.2457		7.36875	5.41186	4.23327
GID6932283	2012-2013	2013-2014	2014-2015	2014-2015		8.08898	6.05489	5.95484	3.38912	2.10229	6.2696	2.91169	4.11127	4.30297	2.96761		6.71666	4.65946	4.53373
GID6932320	2012-2013	2013-2014	2014-2015	2014-2015		8.22304	5.46932	6.24316	3.5424	2.7305	6.44445	2.89457	5.31074	3.28747	2.63456		5.66337	5.17315	3.50297
GID6932347	2012-2013	2013-2014	2014-2015	2014-2015		7.83782	6.08328	6.42438	3.74219	2.37935	6.63601	2.77071	5.74196	3.60368	3.2596		6.75141	5.8962	5.4297
GID6932356	2012-2013	2013-2014	2014-2015	2014-2015		8.55089	6.71349	6.50757	3.78386	2.06076	6.89642	2.82874	6.12904	4.479	2.89219		6.70929	5.38584	4.30515
GID6932398	2012-2013	2013-2014	2014-2015	2014-2015		7.83362	5.56542	5.79988	3.99368	2.63897	6.28631	2.62562	5.50483	4.12063	2.94801		6.07319	4.46051	4.48877
GID6932401	2012-2013	2013-2014	2014-2015	2014-2015		8.52558	6.57881	6.36512	3.80172	2.38063	6.73273	3.16208	5.89984	3.98555	2.63339		6.15427	4.99278	4.28691
GID6932411	2012-2013	2013-2014	2014-2015	2014-2015		7.99976	5.96721	6.39475	3.45127	2.04666	6.48571	2.59065	5.27166	3.90869	2.62804		5.96813	5.37029	5.10743
GID6932418	2012-2013	2013-2014	2014-2015	2014-2015		7.8125	6.41438	6.22723	3.82999	2.66397	6.31011	2.79972	4.17633	4.44882	2.49845		6.3995	4.88499	4.80176
GID6932429	2012-2013	2013-2014	2014-2015	2014-2015		7.69467	6.27375	6.11327	3.71392	2.72871	6.12782	2.55717	5.21172	4.17689	2.86898		6.78935	4.80402	5.15858
GID6932430	2012-2013	2013-2014	2014-2015	2014-2015		8.3023	5.87861	6.94922	3.82527	2.69701	6.33401	3.15098	5.03463	3.901	3.00975		7.04019	4.87249	4.56466
GID6932463	2012-2013	2013-2014	2014-2015	2014-2015		8.22174	6.84513	6.48996	3.55444	1.94958	6.29457	2.57509	6.28007	4.18477	3.07483		6.75059	5.46847	5.11928
GID6932489	2012-2013	2013-2014	2014-2015	2014-2015		8.90538	6.51854	6.71901	3.92805	2.09047	6.63547	2.92742	5.42454	4.41296	2.59854		6.31605	5.10462	4.27254
GID6932507	2012-2013	2013-2014	2014-2015	2014-2015		8.64728	6.11006	6.91046	3.42061	1.4738	6.79767	2.76671	5.33896	4.01378	3.06028		6.67529	5.42549	4.49289
GID6932513	2012-2013	2013-2014	2014-2015	2014-2015		8.27772	6.43744	6.64835	4.0099	2.11034	6.17714	2.67072	5.82916	4.053	3.09038		6.57904	5.65639	4.47494
GID6932534	2012-2013	2013-2014	2014-2015	2014-2015		7.59467	5.93446	6.41701	4.17731	2.37573	5.94946	2.62608	5.91132	2.96429	3.10619		6.706	5.18491	4.98327
GID6932731	2012-2013	2013-2014	2014-2015	2014-2015		7.85911	6.36683	5.86802	3.85214	2.25996	6.62316	2.4233	5.78051	2.88933	2.83177		6.73819	5.41368	4.64433
GID6933104	2012-2013	2013-2014	2014-2015	2014-2015		8.32011	6.46907	6.64181	4.24478	2.51573	7.58182	3.03145	6.66939	4.68644	3.45118		6.84184	5.50391	4.63052
GID6933105	2012-2013	2013-2014	2014-2015	2014-2015		8.54073	6.61937	5.51133	3.68898	2.01573	7.51485	2.51731	6.47697	3.62511	3.12151		6.37509	5.98636	4.10187
GID6933186	2012-2013	2013-2014	2014-2015	2014-2015		9.07667	6.83891	6.33605	4.20493	2.42174	6.47704	3.0645	6.80341	5.01256	3.46837		6.9103	5.33674	4.50238
GID6933188	2012-2013	2013-2014	2014-2015	2014-2015		8.03208	5.89466	5.95043	3.88405	2.4043	6.81143	2.38626	4.38677	4.03576			5.47122	4.45693	4.04919
GID6933205	2012-2013	2013-2014	2014-2015	2014-2015		7.80448	5.48395	6.12426	3.96068	2.69853	6.20057	2.42123	5.84864	4.17843	3.44274		7.16152	4.4958	4.63521
GID6933214	2012-2013	2013-2014	2014-2015	2014-2015		7.36164	5.21758	4.9558	3.64446	2.30622	5.68122	2.96364	4.22394	3.469	2.9063		6.24164	4.37311	4.10361
GID6933221	2012-2013	2013-2014	2014-2015	2014-2015		8.41283	6.92517	6.54003	3.16381	1.66199	7.31441	2.11989	6.26181	3.37568	3.02252		6.56871	6.17169	4.74749
GID6933225	2012-2013	2013-2014	2014-2015	2014-2015		8.33306	6.24809	6.2294	4.17497	2.30302	7.09863	2.50903	5.58635	3.39103	3.24555		7.32921	4.71759	4.82745
GID6933227	2012-2013	2013-2014	2014-2015	2014-2015		8.93166	6.64764	6.65891	3.66455	2.3543	7.12542	2.85352	7.04936	4.47479	3.39387		7.42853	4.10336	5.34075
GID6933231	2012-2013	2013-2014	2014-2015	2014-2015		8.134	6.28454	6.59499	3.68762	2.34917	6.89476	2.85055	5.66651	3.67983	3.32786		7.41356	4.33295	4.6279
GID6933237	2012-2013	2013-2014	2014-2015	2014-2015		8.18258	6.65954	6.52689	3.97705	2.38186	6.93866	1.75531	5.64012	3.01423	3.52993		7.34254	4.72411	5.66074
GID6933256	2012-2013	2013-2014	2014-2015	2014-2015		8.22746	6.52041	6.32976	3.37438	1.71391	6.90667	2.08269	6.42882	3.35446	3.23804		6.80537	5.5576	4.15432
GID6933262	2012-2013	2013-2014	2014-2015	2014-2015		8.10397	6.15497	5.61922	3.25288	1.63471	6.71588	2.68934	4.60171	4.18559	3.14488		5.82547	5.5852	3.86909
GID6933282	2012-2013	2013-2014	2014-2015	2014-2015		8.10085	5.76806	5.42264	4.00288	2.54753	6.76647	2.49961	4.61621	3.8749	3.21189		6.45205	5.81976	4.19701
GID6933301	2012-2013	2013-2014	2014-2015	2014-2015		8.02473		5.28589	3.59067	2.04753	5.72555	2.88279	4.01742	4.14801	2.92126		5.8815	4.06378	2.46055
GID6933385	2012-2013	2013-2014	2014-2015	2014-2015		8.72286	6.36032	6.23233	3.69559	2.00201	6.43388	2.56509	6.10904	3.8527	3.05711		6.37266	5.92546	4.25501
GID6933391	2012-2013	2013-2014	2014-2015	2014-2015		7.72686	5.44663	5.49102	4.16657	2.74817	4.73597	2.78012	5.51527	3.17115	2.80037		7.36056	5.55573	4.58667
GID6933400	2012-2013	2013-2014	2014-2015	2014-2015		9.10491	6.9816	6.41182	4.27594	2.58791	7.32451	2.57699	6.13997	4.0626	3.35037		6.62394	5.02832	4.49901
GID6933443	2012-2013	2013-2014	2014-2015	2014-2015		9.2325	7.34665	6.75571	3.6827	1.63195	7.2181	2.65307	6.1271	4.39257	3.3699		6.526	6.11735	4.60971
GID6933445	2012-2013	2013-2014	2014-2015	2014-2015		8.354	6.45231	5.90557	4.00487	2.16464	6.58566	2.58239	4.65318	3.22912	2.92916		6.83978	5.01321	4.29976
GID6933491	2012-2013	2013-2014	2014-2015	2014-2015		8.9856	5.99174	5.69303	3.62169	2.58195	5.72331	2.66423	5.75318	3.15403	3.32225		6.54494	5.76908	5.80742
GID6933511	2012-2013	2013-2014	2014-2015	2014-2015		8.83943	6.53862	5.67537	3.42973	2.01785	6.71512	2.12777	6.6522	3.91515	3.18321		6.49817	4.89282	4.25888
GID6933732	2012-2013	2013-2014	2014-2015	2014-2015		7.71031	5.50556	5.96432	3.48799	1.58825	6.29556	2.80524	4.78164	4.3931	2.71633		5.86498	5.40839	4.14603
GID6933747	2012-2013	2013-2014	2014-2015	2014-2015		8.05022	5.90958	5.66061	3.84141	2.06225	6.178	1.51282	5.50409	2.3075	3.27004		5.01063	5.42274	3.75975
GID6933774	2012-2013	2013-2014	2014-2015	2014-2015		8.20532	6.1447	5.98711	3.57579	1.97458	5.95405	2.66833	4.8643	4.4385	3.01686		6.02001	5.15466	3.6476
GID6933864	2012-2013	2013-2014	2014-2015	2014-2015		8.33006	6.5383	6.44808	3.62861	1.97525	6.51506	2.08277	5.71823	3.84466	3.34686		5.79753	5.84113	4.41521
GID6933872	2012-2013	2013-2014	2014-2015	2014-2015		8.13663	6.37015	5.95634	4.0929	2.39625	6.40643	2.96744	6.36358	4.2516	3.36071		6.68425	5.945	4.26043
GID6933876	2012-2013	2013-2014	2014-2015	2014-2015		9.03532	6.26375	6.29081	3.50957	2.36791	6.85509	2.56193	5.21978	4.16478	3.08088		6.47062	5.76697	4.80323
GID6933877	2012-2013	2013-2014	2014-2015	2014-2015		8.92465	6.4825	6.57457	3.80867	2.63925	6.77027	2.48083	5.98869	4.76821	3.34122		6.97563	6.24637	4.86272
GID6933929	2012-2013	2013-2014	2014-2015	2014-2015		8.38881	6.08117	6.37687	4.02392	2.3075	6.4283	2.28141	4.66391	3.63659	3.18093		6.46901	5.90738	4.39212
GID6933956	2012-2013	2013-2014	2014-2015	2014-2015		8.84456	6.6407	6.74268	4.06409	1.54916	6.70806	2.21816	6.4974	3.67866	3.38238		6.84404	5.34329	4.42527
GID6933957	2012-2013	2013-2014	2014-2015	2014-2015		8.17397	5.89814	6.21163	3.73002	2.39468	6.3405	2.32679	6.77982	4.06837	3.40593		6.74456	5.22519	3.40637
GID6933959	2012-2013	2013-2014	2014-2015	2014-2015		8.11821	5.78876	6.39966	3.85799	2.32609	6.11655	2.21147	5.75283	3.65424	3.15703		6.40591	5.28749	4.00245
GID6933962	2012-2013	2013-2014	2014-2015	2014-2015		8.62115	6.23593	6.24696	3.94653	2.3857	6.12994	2.10804	5.42347	3.6586	2.79179		6.59015	5.36699	4.33402
GID6933963	2012-2013	2013-2014	2014-2015	2014-2015		8.15061	6.5834	6.07716	3.98969	2.01263	6.41565	2.43245	6.67563	4.14746	3.31306		6.44671	5.71236	4.32836
GID6933996	2012-2013	2013-2014	2014-2015	2014-2015		8.01283	5.15186	5.16149	4.01499	2.12609	6.47071	2.75908	6.59888	3.56429	3.18031		6.67456	5.28418	5.00547
GID6934005	2012-2013	2013-2014	2014-2015	2014-2015		7.93161	5.40409	5.40308	4.01871	2.37416	5.13366	2.81489	4.41706	3.29518	2.60208		6.98899	4.96054	4.86491
GID6934008	2012-2013	2013-2014	2014-2015	2014-2015		7.80655	5.78281	6.31305	3.54549	2.08506	5.95434	2.59539	5.62624	4.12497	2.98671		6.42482	5.68004	4.33311
GID6934009	2012-2013	2013-2014	2014-2015	2014-2015		8.2995	5.56034	6.59682	3.54624	2.23122	5.96997	2.64599	5.51612	3.97839	2.75209		6.71081	5.51412	4.30931
GID6934014	2012-2013	2013-2014	2014-2015	2014-2015		8.12944	5.30141	6.21163	3.6571	2.13891	6.14036	2.89301	4.90229	3.8898	2.88906		6.35091	4.03102	4.39686
GID6934056	2012-2013	2013-2014	2014-2015	2014-2015		8.15233	5.7962	5.70793	3.47704	1.70686	5.21476	2.45775	4.23105	3.94262	2.49482		5.97628	4.60175	4.45432
GID6934114	2012-2013	2013-2014	2014-2015	2014-2015		8.31739	6.34185	6.2109	3.77558	2.04487	6.75399	2.45854	5.77318	3.58941	3.11031		5.87012	5.14694	4.19853
GID6934116	2012-2013	2013-2014	2014-2015	2014-2015		8.13165	6.67295	6.66902	3.80906	1.99167	6.91247	1.72194	4.7848	3.2469	3.22721		5.75927	5.99119	4.128
GID6934117	2012-2013	2013-2014	2014-2015	2014-2015		8.58245	6.31804	7.09295	3.62603	2.02756	6.83212	2.34396	4.78061	3.64788	3.08236		6.02789	6.01717	4.16805
GID6934140	2012-2013	2013-2014	2014-2015	2014-2015		7.85081	5.29795	5.83825	3.8113	2.38526	6.2406	2.27104	6.27276	3.87541	2.88194		6.53519	4.62577	3.5551
GID6934183	2012-2013	2013-2014	2014-2015	2014-2015		10.1579	6.4542	6.84338	3.24135	0.683334	6.76069	2.04411	6.5033	3.64918	3.06511		6.76278	5.33711	4.56475
GID6934232	2012-2013	2013-2014	2014-2015	2014-2015		9.95119	7.1097	6.39665	3.87305	1.91795	6.77408	2.59396	6.60209	4.19222	3.63438		6.87603	5.45403	4.92984
GID6934235	2012-2013	2013-2014	2014-2015	2014-2015		9.41331	5.47001	6.55602	3.53035	2.07142	6.57404	2.62115	5.95175	4.73789	3.31052		6.30906	5.20741	4.13599
GID6934248	2012-2013	2013-2014	2014-2015	2014-2015		9.07505	6.05855	6.88194	3.59285	1.98552	6.76898	2.42993	5.55113	4.04028	3.2695		6.09891	4.7008	3.14658
GID6934311	2012-2013	2013-2014	2014-2015	2014-2015		8.86884	6.20959	5.84491	3.4991	2.35026	6.03832	2.37487	5.92942	4.40596	3.13367		6.50145	5.16051	4.01483
GID6934335	2012-2013	2013-2014	2014-2015	2014-2015		9.13496	5.88146	7.10645	3.92842	2.22654	6.3099	1.76401	5.4595	2.77203	3.61058		6.86253	5.23512	4.87004
GID6934340	2012-2013	2013-2014	2014-2015	2014-2015		8.67174	6.12998	6.64035	3.64568	2.4009	6.62165	2.46416	5.71535	4.30241	3.01966		6.25875	5.02835	4.12818
GID6934347	2012-2013	2013-2014	2014-2015	2014-2015		8.90075	6.40453	6.34975	3.29449	2.00667	6.71466	2.5155	4.29595	3.94737	2.68376		6.20882	4.84372	3.46008
GID6934380	2012-2013	2013-2014	2014-2015	2014-2015		9.59885	6.40899	5.79135	3.16651	1.15411	6.59264	2.76252	5.7129	3.78958	2.66174		6.49144	5.11565	4.4924
GID6934386	2012-2013	2013-2014	2014-2015	2014-2015		8.93157	6.24902	5.40958	2.99538	1.25026	6.48921	2.75955	5.7235	3.83515	2.59204		6.07992	5.40405	4.05769
GID6934387	2012-2013	2013-2014	2014-2015	2014-2015		9.75351	5.96979	6.32068	2.83846	0.939341	6.25788	3.01607	5.0531	4.42834	2.65612		6.09438	5.33121	4.47755
GID6934425	2012-2013	2013-2014	2014-2015	2014-2015		9.02752	6.11116	5.83065	3.72983	1.67652	6.39627	2.90967	4.21672	4.21674	3.13313		5.97725	4.59603	2.61048
GID6934505	2012-2013	2013-2014	2014-2015	2014-2015		8.76487	6.05535	6.45173	4.44784	2.92267	4.68943	3.12842	6.01683	3.49824	3.16124		6.69969	4.96533	4.69039
GID6934550	2012-2013	2013-2014	2014-2015	2014-2015		8.18712	5.38422	6.69903	4.1651	2.56819	5.88214	2.85833	5.78828	3.54432	2.89319		6.59731	5.39479	3.78215
GID6934570	2012-2013	2013-2014	2014-2015	2014-2015		8.44988	5.6841	5.86084	3.81343	2.55483	5.89895	3.32674	4.08665	4.14998	2.75024		6.37581	4.92334	4.31086
GID6934656	2012-2013	2013-2014	2014-2015	2014-2015		9.08765	6.53306	6.88078	3.76581	2.3215	6.77023	3.01722	4.52751	4.45826	3.23617		6.71641	5.1545	4.76375
GID6934657	2012-2013	2013-2014	2014-2015	2014-2015		8.38215	6.00776	6.22665	3.7353	2.52727	6.61249	2.77317	4.65322	4.5668	2.97588		6.78556	5.06652	4.38434
GID6934658	2012-2013	2013-2014	2014-2015	2014-2015		7.92971	6.00032	5.59132	3.66611	2.15996	5.92499	2.39742	5.54809	3.39475	2.8613		7.04263	5.1749	4.09964
GID6934667	2012-2013	2013-2014	2014-2015	2014-2015		8.65254	5.56134	6.12408	3.84468	2.4965	6.14076	2.59088	4.04758	3.33621	2.79359		6.04258	4.2117	3.26272
GID6934699	2012-2013	2013-2014	2014-2015	2014-2015		8.7093	6.5286	6.41696	3.17504	1.59522	6.80743	2.60576	4.74026	3.96584	2.67748		6.75998	5.36421	4.00405
GID6934851	2012-2013	2013-2014	2014-2015	2014-2015		9.70004	7.21912	5.67109	3.75478	2.55123	7.08195	2.7706	5.7897	4.75799	3.45834		6.80296	5.74961	4.35075
GID6934878	2012-2013	2013-2014	2014-2015	2014-2015		10.0161	6.58143	6.5332	4.0612	2.55098	6.75311	3.28805	4.5781	4.21086	3.60871		7.49097	5.37047	3.40127
GID6934881	2012-2013	2013-2014	2014-2015	2014-2015		8.68898	6.00925	6.26198	3.66462	2.3497	6.30743	2.80144	5.60063	4.01247	3.27493		6.82677	4.77115	4.66452
GID6934889	2012-2013	2013-2014	2014-2015	2014-2015		9.26595	6.44452	7.02323	3.63411	1.0856	6.70996	2.25085	5.42465	3.81773	3.14919		6.62487	5.81215	4.25398
GID6934920	2012-2013	2013-2014	2014-2015	2014-2015		9.0319	6.57806	6.7251	3.96061	2.68605	7.34689	2.29929	6.19425	3.91011	3.93762		7.56113	5.91865	4.7061
GID6934953	2012-2013	2013-2014	2014-2015	2014-2015		9.78309	6.62376	7.09116	3.81762	2.3	7.06406	2.85812	5.71678	3.51088	3.05698		7.04111	5.08212	3.89602
GID6934954	2012-2013	2013-2014	2014-2015	2014-2015		9.79261	6.80903	6.01994	4.0825	1.74359	7.49709	3.1721	6.04458	4.61113	3.55188		6.18192	6.26778	4.20662
GID6934956	2012-2013	2013-2014	2014-2015	2014-2015		8.9222	6.20189	5.72706	4.05646	1.80897	6.84382	2.96303	6.09041	3.88814	3.41369		6.18718	6.07926	4.26598
GID6934973	2012-2013	2013-2014	2014-2015	2014-2015		9.54264	6.3135	5.83931	3.45081	1.34807	7.08043	2.26957	5.16387	3.59103	3.26156		6.51503	6.14006	4.68871
GID6934982	2012-2013	2013-2014	2014-2015	2014-2015		9.18598	6.95338	6.54415	3.8511	1.5282	6.75453	2.66392	5.71664	3.99474	3.24885		6.18512	4.90019	3.70178
GID6935036	2012-2013	2013-2014	2014-2015	2014-2015		8.37589	5.70707	6.1202	3.58613	2.47168	5.088	2.80879	4.94487	4.51207	2.83713		6.34618	5.14385	4.74418
GID6935075	2012-2013	2013-2014	2014-2015	2014-2015		8.83593	6.37894	6.05467	3.7647	2.43771	6.48234	2.57442	5.13764	4.28739	3.23584		6.29448	5.85379	4.10562
GID6935086	2012-2013	2013-2014	2014-2015	2014-2015		9.06747	6.36941	4.98676	3.83662	2.52174	6.75681	2.82789	4.91622	3.87093	2.7883		6.16965	5.93757	4.19025
GID6935205	2012-2013	2013-2014	2014-2015	2014-2015		8.9496	6.36975	7.26379	3.82923	2.27953	6.27977	2.25324	5.78163	3.88952	2.94047		6.51368	5.34253	4.70571
GID6935215	2012-2013	2013-2014	2014-2015	2014-2015		8.97248	6.3504	6.49342	3.54054	2.51415	6.07441	2.40801	5.32811	3.98272	3.09216		6.96298	6.13655	3.94522
GID6935264	2012-2013	2013-2014	2014-2015	2014-2015		8.0839	6.00323	5.99715	4.01628	2.21218		2.43922	6.13392	2.47328	2.63007		5.67819	4.99562	4.81212
GID6935268	2012-2013	2013-2014	2014-2015	2014-2015		9.49762	6.45412	6.73447	3.71271	2.21218	6.45617	2.36556	5.6811	3.67772	2.91189		6.11443	4.52877	4.30337
GID6935273	2012-2013	2013-2014	2014-2015	2014-2015		8.0985	5.65591	5.74055	3.96904	2.24084	4.71488	2.69496	5.16158	3.07237	2.3223		5.32684	4.84362	3.71993
GID6935282	2012-2013	2013-2014	2014-2015	2014-2015		9.20198	6.25487	6.6887	3.92663	2.25495	6.76622	2.1786	5.2081	4.14494	2.85247		6.21501	5.00568	4.36873
GID6935291	2012-2013	2013-2014	2014-2015	2014-2015		7.84647	6.56588	6.56106	4.17514	1.87995	6.62485	2.55806	5.21041	3.79685	3.04651		6.40619	4.10509	4.60792
GID6935639	2012-2013	2013-2014	2014-2015	2014-2015		9.73813	6.74955	6.78679	3.69292	2.09231	7.12516	3.01962	6.06978	4.11202	3.25552		6.28109	5.16131	4.06295
GID6935647	2012-2013	2013-2014	2014-2015	2014-2015		9.91564	6.94896	6.28309	3.63339	2.21667	7.24941	3.04194	6.24189	4.09406	3.25246		6.36356	4.584	4.69105
GID6935652	2012-2013	2013-2014	2014-2015	2014-2015		9.3805	6.59182	6.87226	3.77104	2.54295	7.36102	2.65281	6.72084	4.13469	3.21873		6.59967	4.63602	4.92611
GID6935656	2012-2013	2013-2014	2014-2015	2014-2015		9.60769	7.06801	6.31728	3.76732	2.23783	7.24197	3.18926	6.50173	3.82069	3.43752		6.40856	5.20999	5.0478
GID6935815	2012-2013	2013-2014	2014-2015	2014-2015		8.62291	5.92073	6.59817	3.72706	1.80211	7.09123	2.92509	5.0711	3.89706	2.72761		6.71979	5.42772	4.40054
GID6935817	2012-2013	2013-2014	2014-2015	2014-2015		8.4486	5.55317	5.93436	3.65191	2.53672	6.3018	2.68997	5.43953	4.34179	2.60649		6.75521	4.54202	4.27765
GID6935848	2012-2013	2013-2014	2014-2015	2014-2015		8.68773	6.19154	6.83556	4.03433	2.52912	6.81463	2.09034	5.58878	3.66534	2.89461			4.87844	3.62093
GID6935864	2012-2013	2013-2014	2014-2015	2014-2015		8.66142	6.15284	5.80023	3.42644	1.68938	6.23576	2.72129	5.05032	3.93621	3.13889		5.03185	5.01494	3.91923
GID6935867	2012-2013	2013-2014	2014-2015	2014-2015		9.5319	6.32546	5.17516	3.67272	1.80925	6.72237	2.75254	5.82497	3.68443	3.22827		6.26115	5.46808	4.10242
GID6935869	2012-2013	2013-2014	2014-2015	2014-2015		8.91175	5.87457	6.09026	2.91528	1.38297	6.21493	2.9393	4.61097	3.85753	2.80331		5.65714	5.69799	4.10999
GID6935895	2012-2013	2013-2014	2014-2015	2014-2015		8.83324	6.3143	6.52673	3.67049	2.33746	6.71642	2.25924	6.0232	4.09462	2.98909		6.43598	5.35844	3.23152
GID6935896	2012-2013	2013-2014	2014-2015	2014-2015		8.70234	5.88424	6.29653	3.70843	2.3413	6.82654	2.92219	5.64059	3.91593	2.60322		6.29277	4.39535	3.95991
GID6935925	2012-2013	2013-2014	2014-2015	2014-2015		9.67644	6.2631	6.29964	3.7929	0.982546	7.26719	2.12363	6.02676	3.20679	3.1292		6.51124	5.22365	3.86653
GID6935926	2012-2013	2013-2014	2014-2015	2014-2015		9.8982	6.5384	5.78796	3.62549	1.25498	7.03654	2.21366	4.9458	3.47372	3.1211		6.93953	5.40823	3.77429
GID6935928	2012-2013	2013-2014	2014-2015	2014-2015		10.3855	6.48781	6.48084	3.69171	1.80755	6.84234	1.86768	5.68624	3.58652	3.32915		7.37985	5.68119	4.07834
GID6935930	2012-2013	2013-2014	2014-2015	2014-2015		9.88415	6.47962	6.3156	3.84944	1.59729	6.83118	2.29401	5.85931	3.64586	3.14603		6.26302	5.20173	4.45792
GID6935931	2012-2013	2013-2014	2014-2015	2014-2015		9.94759	5.92605	6.12187	3.74974	1.22998	6.84457	2.13032	5.47566	3.87293	3.44308		5.87958	5.2427	4.22629
GID6935935	2012-2013	2013-2014	2014-2015	2014-2015		9.79446	6.36578	6.71332	3.53025	1.30819	7.073	2.18241	5.03728	3.67484	3.37384		6.63753	5.40232	4.27483
GID6935936	2012-2013	2013-2014	2014-2015	2014-2015		8.84923	6.02575	5.89395	3.60465	1.63062	6.323	2.60726	4.87115	3.13612	3.13899		5.68189	4.95302	3.55855
GID6935950	2012-2013	2013-2014	2014-2015	2014-2015		8.71032	6.10239	5.05862	4.15525	2.02742	7.27463	2.36544	5.84516	3.41388	3.61341		6.20415	6.20962	4.36248
GID6935963	2012-2013	2013-2014	2014-2015	2014-2015		9.34775	5.99525	6.2136	3.60093	1.53062	7.12136	1.62065	5.85279	4.05318	3.53513		6.77497	5.65653	4.89452
GID6935973	2012-2013	2013-2014	2014-2015	2014-2015		9.11926	5.70992	5.47841	3.95345	1.5705	6.83797	3.11621	5.34949	3.48976	3.05931		6.93266	5.027	4.16335
GID6935992	2012-2013	2013-2014	2014-2015	2014-2015		9.49032	5.96885	6.23966	3.81283	2.08781	7.44363	2.72186	5.42918	4.73188	3.55562		7.02845	6.55529	3.88507
GID6936052	2012-2013	2013-2014	2014-2015	2014-2015		7.78504	5.23765	6.03121	3.96695	2.48646	6.69083	2.34974	5.81569	3.39855	3.57711		6.33906	5.63318	4.11439
GID6936106	2012-2013	2013-2014	2014-2015	2014-2015		9.21534	5.94747	6.89275	4.13585	2.29031	7.76747	2.10495	4.86754	4.03541	3.2808		6.66952	5.05387	3.89742
GID6936147	2012-2013	2013-2014	2014-2015	2014-2015		8.17043	5.59677	5.3804	3.946	2.39691	5.36166	1.79114	4.81843	2.17274	3.17881		6.06363	4.5588	3.95248
GID6936157	2012-2013	2013-2014	2014-2015	2014-2015		7.90048	5.19052	5.51829	3.88946	2.53024	5.02237	1.6401	4.67912	2.49757	2.64009		5.95813	5.01134	3.98695
GID6936362	2012-2013	2013-2014	2014-2015	2014-2015		7.94417	5.91759	6.7632	3.79903	2.30837	7.08677	2.35907	4.88335	3.64038	3.5054		6.4316	5.02986	3.93046
GID6936439	2012-2013	2013-2014	2014-2015	2014-2015		8.73775	6.30598	5.82075	3.68593	2.09747	6.34645	2.43497	5.27859	4.01911	3.07387		5.92033	5.70457	5.25864
GID6936466	2012-2013	2013-2014	2014-2015	2014-2015		8.98687	6.18324	5.86184	3.60023	2.05518	7.76911	2.3439	5.63668	3.20144	3.19539		6.25489	5.74695	4.06304
GID6936523	2012-2013	2013-2014	2014-2015	2014-2015		8.43066	5.58949	5.06839	3.85618	2.91095	5.11881	2.90045	5.00671	3.28416	3.00717		6.59586	5.01728	5.01391
GID6936526	2012-2013	2013-2014	2014-2015	2014-2015		8.85829	5.55898	5.59916	3.35693	2.60326	5.89485	2.44658	4.91015	3.7225	2.34401		6.80711	5.26732	5.09917
GID6936530	2012-2013	2013-2014	2014-2015	2014-2015		9.27962	5.73979	5.24474	3.92687	2.87505	4.89783	2.93839	5.80566	3.35213	2.64417		6.36168	4.90588	4.40286
GID6936792	2012-2013	2013-2014	2014-2015	2014-2015		8.45135	5.81987	6.41747	3.52505	2.14551	6.26563	1.40248	4.87772	2.94467	3.03507		6.34342	4.69275	3.35825
GID6936795	2012-2013	2013-2014	2014-2015	2014-2015		8.66585	5.82879	6.24198	3.76835	2.48141	6.07962	1.10932	5.33265	2.9297	2.98462		6.29585	5.05002	4.18223
GID6936812	2012-2013	2013-2014	2014-2015	2014-2015		8.01747	5.76257	6.59411	4.01537	2.51474	4.60269	2.32956	5.51271	3.37911	2.4795		7.10093	5.25383	4.30775
GID6936896	2012-2013	2013-2014	2014-2015	2014-2015		8.23486	6.32403	6.01587	3.57928	2.82158	6.145	2.37004	5.5093	3.11225	3.19052		7.29604	5.28423	5.16894
GID6937035	2012-2013	2013-2014	2014-2015	2014-2015		8.50762	6.1157	6.5059	4.14178	2.56837	6.5706	2.62748	6.27472	3.79573	2.90705		6.62145	5.5677	3.25688
GID6937070	2012-2013	2013-2014	2014-2015	2014-2015		7.8185	5.42522	5.42783	4.04283	2.34786		2.32689	5.78937	3.65885	2.92578		7.04018	4.55984	3.88875
GID6937092	2012-2013	2013-2014	2014-2015	2014-2015		8.94949	6.74814	7.40162	3.71619	2.6876	7.03265	2.82168	5.45447	3.43685	3.17249		6.25664	4.41005	3.82485
GID6937136	2012-2013	2013-2014	2014-2015	2014-2015		8.00532	5.55469	6.28709	3.92006	2.24978	5.92774	2.3946	5.16814	3.51704	2.45463		5.70953	3.69386	3.37374
GID6937384	2012-2013	2013-2014	2014-2015	2014-2015		9.13448	5.51598	6.67085	3.70705	2.59113	5.98983	2.86813	5.73605	4.36836	2.99018		6.7517	5.09449	3.8027
GID6937398	2012-2013	2013-2014	2014-2015	2014-2015		9.33518	6.87312	6.28452	4.20036	2.61677	6.41245	2.8101	6.17903	4.28088	3.23312		6.47969	5.16323	3.47484
GID6937400	2012-2013	2013-2014	2014-2015	2014-2015		9.59275	6.46538	6.51586	3.97938	2.72703	6.14682	2.7729	6.31049	3.74406	2.91978		7.41874	5.01909	4.39077
GID6937507	2012-2013	2013-2014	2014-2015	2014-2015		9.61229	6.33316	6.22037	3.69344	2.26319	5.87972	2.3596	5.14676	3.48988	2.67074		6.13236	5.01142	3.6392
GID6937509	2012-2013	2013-2014	2014-2015	2014-2015		8.26499	5.52364	6.31495	3.54463	2.5555	6.39088	2.81571	6.21045	3.49413	2.67259		6.60343	5.45245	5.41796
GID6937512	2012-2013	2013-2014	2014-2015	2014-2015		8.39706	6.08465	6.5896	3.57588	2.27986	5.98984	2.47568	5.7865	3.91613	3.07222		6.66088	5.62686	4.89681
GID6937551	2012-2013	2013-2014	2014-2015	2014-2015		8.73072	6.56828	6.79131	3.66665	2.51127	7.0449	2.36109	5.58052	3.44635	3.1281		6.34452	5.90632	4.94253
GID6937555	2012-2013	2013-2014	2014-2015	2014-2015		9.2205	6.83774	6.84945	3.95722	2.79858	6.8927	2.63975	6.35488	4.08462	2.98588		7.40504	5.26343	5.52075
GID6937591	2012-2013	2013-2014	2014-2015	2014-2015		8.59442	6.86006	6.27053	3.76972	1.97679	7.01398	2.79005	5.81404	4.01139	2.89115		6.44637	5.15791	5.41731
GID6937748	2012-2013	2013-2014	2014-2015	2014-2015		8.02241	5.64206	6.13492	3.60157	2.21397	6.34806	2.56833	5.36775	4.15494	2.5543		6.15281	4.92283	3.46851
GID6937856	2012-2013	2013-2014	2014-2015	2014-2015		7.63503	6.68665	6.30876	3.80295	2.10727	6.0349	2.63833	6.38153	3.82152	2.83898		6.84783	6.11225	3.67508
GID6937863	2012-2013	2013-2014	2014-2015	2014-2015		8.1139	6.42474	6.26888	3.66158	2.28291	6.18966	2.87494	6.24965	4.71458	3.08052		6.37883	6.30128	5.02351
GID6937864	2012-2013	2013-2014	2014-2015	2014-2015		8.06097	6.59216	6.21303	3.52691	2.14958	6.40693	2.92628	6.13957	4.63426	2.59904		6.12559	5.71793	3.61163
GID6937867	2012-2013	2013-2014	2014-2015	2014-2015		8.04206	5.82132	6.31332	3.76277	2.94958	4.523	2.67404	5.58231	3.15645	3.21674		7.0888	5.56889	4.3477
GID6937870	2012-2013	2013-2014	2014-2015	2014-2015		7.95172	5.94632	6.40677	3.41381	2.43611	5.92553	2.87791	5.57144	4.09926	3.22635		6.20795	4.84633	5.13122
GID6937922	2012-2013	2013-2014	2014-2015	2014-2015		9.51617	6.8176	7.14637	4.22706	2.84958	6.52449	2.26631	6.53057	3.38707	3.23966		7.45438	6.1198	6.2015
GID6937970	2012-2013	2013-2014	2014-2015	2014-2015		8.3627	6.66884	7.0324	4.12895	2.18855	6.32371	2.23025	5.72403	3.71105	2.69699		6.18118	4.96315	5.04695
GID6938072	2012-2013	2013-2014	2014-2015	2014-2015		7.8574	5.02896	6.2267	4.11183	2.3488	5.07371	2.16329	4.6213	3.00374	2.86796		6.63302	5.10898	4.4127
GID6938098	2012-2013	2013-2014	2014-2015	2014-2015		7.80336	5.66065	5.75149	3.92731	2.32509	5.33636	1.99215	5.0631	2.88271	2.50673		7.19502	5.36229	5.46161
GID6938585	2012-2013	2013-2014	2014-2015	2014-2015		8.84231	6.41097	6.62051	4.16732	2.28141	6.81183	3.03594	6.34795	4.09655	3.32855		6.67436	5.95775	4.56407
GID6938628	2012-2013	2013-2014	2014-2015	2014-2015		8.05202	6.32472	6.17276	4.03755	2.6055	7.12187	2.70354	5.80328	3.48219	3.81853		6.68511	6.11961	4.37049
GID6938671	2012-2013	2013-2014	2014-2015	2014-2015		8.70833	7.27775	5.74698	3.83836	2.43001	7.41612	2.67486	5.44189	3.45627	3.07174		6.43973	6.6061	5.39284
GID6938691	2012-2013	2013-2014	2014-2015	2014-2015		8.12175	6.33802	5.99655	4.03405	2.51719	6.32981	2.56549	5.31726	4.69444	2.8006		5.9574	5.89893	4.58688
GID6938711	2012-2013	2013-2014	2014-2015	2014-2015		8.62339	5.85007	5.71439	3.82398	2.67366	6.73523	2.21926	5.68748	3.62822	3.37792		5.9832	5.74425	4.58977
GID6938713	2012-2013	2013-2014	2014-2015	2014-2015		7.70734	6.39248	6.28135	3.7838	2.63392	6.26499	2.62104	5.7967	4.0326	3.66783		6.20545	6.29771	4.38627
GID6938714	2012-2013	2013-2014	2014-2015	2014-2015		7.53944	6.38206	5.06995	4.02115	2.782	6.1757	2.76688	5.39929	4.06408	3.34514		6.7647	5.98456	4.65472
GID6938721	2012-2013	2013-2014	2014-2015	2014-2015		7.84872	6.34118	6.50636	3.6811	2.48379	6.41429	2.89511	5.15039	3.84561	3.24115		6.25606	5.82329	4.46004
GID6938726	2012-2013	2013-2014	2014-2015	2014-2015		8.25482	6.21052	6.56066	3.8136	1.74364	7.1131	2.79194	5.11083	4.62013	3.17157		6.4738	5.53815	3.49126
GID6938728	2012-2013	2013-2014	2014-2015	2014-2015		8.57321	6.37272	5.39542	3.55765	2.13723	6.36682	3.03896	5.73975	4.04519	3.34453		6.63243	6.07527	5.17118
GID6938732	2012-2013	2013-2014	2014-2015	2014-2015		7.89589	6.40546	5.7618	3.60601	2.5212	6.12873	2.51813	5.63931	3.85261	3.3564		6.54978	6.06269	4.4926
GID6938774	2012-2013	2013-2014	2014-2015	2014-2015		7.74658	6.07659	5.9806	3.6447	2.19428	7.21281	3.06723	6.33664	4.55032	3.54237		6.79874	6.27858	3.27046
GID6938783	2012-2013	2013-2014	2014-2015	2014-2015		8.04159	6.85115	7.5863	4.07923	2.318	7.04763	2.58509	7.2568	3.9607	3.42367		6.34541	6.00304	4.30569
GID6938799	2012-2013	2013-2014	2014-2015	2014-2015		7.58665	6.06767	6.07975	3.86122	2.16415	6.33334	2.03003	5.88972	3.21383	3.42461		6.44921	5.97831	3.8928
GID6938802	2012-2013	2013-2014	2014-2015	2014-2015		7.56718	6.21275	6.10254	3.93488	2.30197	5.5506	2.66694	6.31507	3.98803	3.37528		7.27387	6.03675	5.06748
GID6938803	2012-2013	2013-2014	2014-2015	2014-2015		7.15589	6.30427	6.05809	4.00705	2.543	4.46801	2.41694	6.14922	2.65095	3.19756		7.09684	6.09312	3.96685
GID6938834	2012-2013	2013-2014	2014-2015	2014-2015		7.54483	6.40055	5.63361	4.14054	2.34423	6.38995	2.76734	6.35209	3.44829	3.67031		6.66984	5.87743	4.30978
GID6938837	2012-2013	2013-2014	2014-2015	2014-2015		7.63214	6.34623	5.74244	3.91881	2.27884	6.11986	3.0419	5.6073	3.99963	3.18698		6.27477	5.77356	4.06843
GID6938855	2012-2013	2013-2014	2014-2015	2014-2015		7.28993	6.57332	5.51833	4.00922	2.40366	6.28482	2.80732	5.66545	3.63905	2.83546		6.76736	6.0794	4.53688
GID6938886	2012-2013	2013-2014	2014-2015	2014-2015		7.78344	6.23924	6.10978	4.04494	2.6261	7.15238	3.07889	5.95628	3.93339	3.04563		6.38702	5.71444	4.22971
GID6938888	2012-2013	2013-2014	2014-2015	2014-2015		7.72645	6.42153	5.94739	3.78452	2.58956	6.95149	2.93306	5.50071	3.75445	3.35819		6.75324	5.89911	4.15028
GID6938891	2012-2013	2013-2014	2014-2015	2014-2015		7.44952	6.22511	6.25793	4.17514	2.69149	6.8064	2.84526	5.94818	3.73756	3.01053		6.67657	5.67991	4.15363
GID6938934	2012-2013	2013-2014	2014-2015	2014-2015		7.71791	6.07686	6.14527	3.94625	2.81591	5.89083	2.60046	5.30628	3.64118	3.1613		6.53316	5.40379	4.5729
GID6938938	2012-2013	2013-2014	2014-2015	2014-2015		7.84357	6.56644	5.57376	3.7833	2.48899	6.18101	3.16594	5.36889	4.34618	3.07521		6.11397	5.33755	4.18158
GID6938939	2012-2013	2013-2014	2014-2015	2014-2015		7.43223	6.61927	5.80225	3.96932	2.60501	6.18993	2.91296	5.46192	4.1948	2.8253		6.45695	4.99855	3.59232
GID6938947	2012-2013	2013-2014	2014-2015	2014-2015		7.54368	6.07983	6.11564	4.22824	2.71719	6.54782	2.66296	5.99181	3.49303	3.16807		6.39146	6.83341	4.75928
GID6938973	2012-2013	2013-2014	2014-2015	2014-2015		8.17756	6.95948	5.92345	3.80089	2.13379	6.32872	2.26937	5.71956	3.7441	3.25484		7.36057	6.69128	5.20491
GID6939837	2012-2013	2013-2014	2014-2015	2014-2015		7.54771	5.70345	5.45229	3.87072	2.54009	6.07975	1.93983	5.07854	3.40734	3.15236		6.47933	4.64274	5.11801
GID6939839	2012-2013	2013-2014	2014-2015	2014-2015		7.35101	5.85151	6.01126	3.9548	2.77278	6.5299	2.04028	5.30095	3.41033	3.00874		6.87654	5.43788	4.15582
GID6939840	2012-2013	2013-2014	2014-2015	2014-2015		7.46262	5.82904	5.99584	4.03086	2.43168	6.68342	2.28496	6.0978	4.36611	3.07482		6.63495	5.26891	4.52238
GID6939842	2012-2013	2013-2014	2014-2015	2014-2015		7.51995	6.15419	6.77601	4.13874	2.36566	6.44383	2.04612	6.53392	5.47249	3.3673		7.56478	5.0298	4.52398
GID6939864	2012-2013	2013-2014	2014-2015	2014-2015		8.05307	6.0649	6.51914	4.09782	2.62527	6.51898	2.26561	5.78393	2.83579	3.34733		6.56759	4.74671	4.42181
GID6939896	2012-2013	2013-2014	2014-2015	2014-2015		8.07035	5.85076	6.42803	3.90735	2.48947	5.96859	2.46098	6.2251	2.90285	3.53178		7.55152	6.25795	4.75492
GID6939899	2012-2013	2013-2014	2014-2015	2014-2015		8.04696	6.36043	6.68672	4.00258	2.36319	6.35475	1.7772	5.86372	3.69802	3.54331		6.74642	6.19349	4.03816
GID6939900	2012-2013	2013-2014	2014-2015	2014-2015		7.7445	6.28231	6.51464	3.9252	2.41575	6.34954	1.6961	5.41339	3.30972	3.19641		6.74336	5.84243	4.04994
GID6939902	2012-2013	2013-2014	2014-2015	2014-2015		7.76131	6.27115	6.39727	3.76077	2.44716	6.48422	1.68196	5.79125	3.40453	3.35778		6.26747	5.90236	3.684
GID6939903	2012-2013	2013-2014	2014-2015	2014-2015		7.68257	5.94972	6.45539	3.54648	2.50678	6.53035	1.78538	5.4082	3.3098	3.04242		6.54335	6.22034	4.23434
GID6939917	2012-2013	2013-2014	2014-2015	2014-2015		7.56729	6.10825	6.33605	4.0085	2.26084	5.70621	2.72	6.24352	3.82571	3.30064		6.99087	5.09309	3.79977
GID6939919	2012-2013	2013-2014	2014-2015	2014-2015		7.83802	6.51892	5.4212	4.01449	2.66062	6.27588	2.63657	5.87346	3.00721	3.46447		6.61104	5.9367	3.76107
GID6939929	2012-2013	2013-2014	2014-2015	2014-2015		7.92762	6.52332	6.60683	3.97164	2.41923	6.56257	1.86184	6.28467	3.49201	3.49298		6.58375	6.13764	3.83245
GID6939941	2012-2013	2013-2014	2014-2015	2014-2015		7.90535	5.48692	6.52946	3.57401	2.0305	6.02142	2.14104	5.34891	3.98088	3.12186		6.85344	6.38664	5.2625
GID6689268	2012-2013	2013-2014		2014-2015		8.33809	6.07135	6.67958	3.19022	1.11602	6.31623	1.16513					6.19226	5.47557	2.95211
GID6689482	2012-2013	2013-2014		2014-2015		7.97526	6.00885	6.82317	3.6307	1.89166	7.27903	1.53789					4.99471	4.68459	4.81488
GID6689556	2012-2013	2013-2014		2014-2015		8.66298	4.77671	6.19183	3.1426	2.24807	6.04912	2.47167					4.73419	5.49758	3.00064
GID6861787	2012-2013	2013-2014		2014-2015		8.13229	5.81951	6.70793	3.87436	2.20925	7.22163	2.01817					6.59691	5.53998	3.98013
GID6861833	2012-2013	2013-2014		2014-2015		8.00045	5.95358	6.11788	3.77206	1.53832	7.95618	2.49342					6.44477	5.90803	4.67781
GID6861885	2012-2013	2013-2014		2014-2015		8.16629	5.9815	5.45562	3.75851	2.09037	7.06863	2.81636					7.32805	4.5841	4.93981
GID6861967	2012-2013	2013-2014		2014-2015		7.74978	5.45094	5.05219	3.75776	2.08152	5.2441	2.17656					6.40781		3.40905
GID6862002	2012-2013	2013-2014		2014-2015		7.28421	5.77163	5.63567	4.29868	2.76357	5.40481	2.42061					7.07537	5.17394	4.24696
GID6862015	2012-2013	2013-2014		2014-2015		7.81214	6.65481	5.55362	3.49809	2.19114	6.4569	2.56346					5.51339	5.48955	3.57836
GID6862028	2012-2013	2013-2014		2014-2015		9.57133	6.28204	6.51601	4.16996	2.36485	7.19202	2.10885					7.06132	5.76559	4.70183
GID6862745	2012-2013	2013-2014		2014-2015		8.15057	5.55469	5.63182	3.42006	2.04658	6.23875	2.07168					5.33095	5.19532	3.05683
GID6862771	2012-2013	2013-2014		2014-2015		8.12641	5.41257	5.94065	3.59789	2.05042	5.70155	1.96826					5.53962	5.02924	3.58928
GID6862787	2012-2013	2013-2014		2014-2015		8.41232	6.49665	6.25746	3.71396	1.55042	6.80051	1.62302					5.96932	5.64771	4.24251
GID6863318	2012-2013	2013-2014		2014-2015		7.52586	6.04207	5.97986	3.78154	2.04277	6.89122	2.64288					6.42504	5.01145	4.51543
GID6863412	2012-2013	2013-2014		2014-2015		7.51939	5.82034	5.834	3.61413	1.60687	6.57351	2.31699					6.45761	5.78899	5.18469
GID6863491	2012-2013	2013-2014		2014-2015		8.92661	6.78117	7.63115	3.63516	1.71923	7.60641	1.99548					7.22441	6.19857	3.12193
GID6863517	2012-2013	2013-2014		2014-2015		8.05357	6.38653	5.93263	4.10076	2.61854	6.60204	2.96033					6.55224	6.1632	4.02279
GID6863533	2012-2013	2013-2014		2014-2015		8.14949	6.57763	6.01196	3.77223	1.24615	7.8587	2.24428					7.02977	6.39291	4.34404
GID6931301	2012-2013	2013-2014		2014-2015		7.88386	6.42368	6.36764	3.64395	1.84716	6.71859	1.10681					7.25456	5.01055	4.07415
GID6931305	2012-2013	2013-2014		2014-2015		7.02491	5.90731	5.87761	3.69306	2.39909	5.68437	2.32631					6.57084	5.49279	4.15093
GID6931327	2012-2013	2013-2014		2014-2015		7.386	5.60969	5.55852	3.50556	2.49203	5.76323	2.34714					6.17934	5.60471	4.29728
GID6931346	2012-2013	2013-2014		2014-2015		7.98177	6.85223	6.75033	3.73458	2.19872	6.92129	2.72498					6.54492	5.14129	4.03418
GID6931374	2012-2013	2013-2014		2014-2015		7.67615	5.39911	5.17597	3.22863	1.61603	6.67724	1.79715					6.01978	5.2995	3.83908
GID6931424	2012-2013	2013-2014		2014-2015		7.76974	6.06656	6.34176	4.06114	2.67518	6.65597	2.4742					7.16715	6.70614	4.70836
GID6931426	2012-2013	2013-2014		2014-2015		8.0808	6.57621	6.431	3.92272	2.39323	6.61374	2.6015					6.79777	6.30795	4.60073
GID6931449	2012-2013	2013-2014		2014-2015		8.42348	6.37085	5.94667	3.66305	2.13105	7.01999	2.40135					6.91389	5.30715	4.42119
GID6931471	2012-2013	2013-2014		2014-2015		8.61459	6.38066	6.97999	4.27578	2.10819	7.36987	1.84684					6.62783	4.74141	4.32791
GID6931494	2012-2013	2013-2014		2014-2015		7.51175	6.10501	4.65733	4.19081	2.44742	5.58053	1.78064					7.40724	5.29371	4.03157
GID6931531	2012-2013	2013-2014		2014-2015		7.74597	5.96215	5.22371	4.26893	2.31473	4.82309	2.35505					6.74226	5.06675	4.71
GID6931568	2012-2013	2013-2014		2014-2015		8.55149	6.59331	6.59532	3.98481	2.24928	7.46241	1.88917					6.2999	5.31434	4.21694
GID6931587	2012-2013	2013-2014		2014-2015		8.16266	6.62654	6.65048	3.64541	1.73088	7.46136	2.67284					6.48685		5.10238
GID6931606	2012-2013	2013-2014		2014-2015		8.33351	6.44127	7.18723	4.10821	1.62832	7.7188	2.02775					7.51462	5.97023	4.69969
GID6931608	2012-2013	2013-2014		2014-2015		8.1006	7.12951	5.99065	3.80017	2.00524	6.75154	2.27403					6.12787	6.00168	3.62307
GID6931630	2012-2013	2013-2014		2014-2015		7.71003	6.26344	5.57926	3.81952	2.73537	5.42416	2.57686					7.15432	5.36516	4.28137
GID6931644	2012-2013	2013-2014		2014-2015		8.4545	6.38783	5.20024	3.54308	2.28145	6.8085	2.56369					6.63137	5.43168	4.73853
GID6931645	2012-2013	2013-2014		2014-2015		8.32055	6.56714	6.18087	3.75736	1.65901	7.18201	2.10759					6.71815	5.57459	5.20014
GID6931663	2012-2013	2013-2014		2014-2015		8.43657	6.02696	5.84126	3.28266	0.869907	6.20359	2.41562					6.781	5.1092	4.32089
GID6931889	2012-2013	2013-2014		2014-2015		6.95514	5.70424	5.96117	3.4647	2.28824	6.25735	2.23537					5.17242	5.70054	3.38699
GID6932009	2012-2013	2013-2014		2014-2015		8.17318	6.75037	6.53667	3.95726	2.39914	6.81688	1.93775					6.16043	6.04435	4.01408
GID6932074	2012-2013	2013-2014		2014-2015		8.11071	6.2444	5.98481	3.14158	1.68857	6.48908	1.77141					6.12829	5.63378	2.99888
GID6932132	2012-2013	2013-2014		2014-2015		8.15255	5.10452	5.86173	3.17655	1.88921	6.43179	1.74909					4.93226	4.6442	3.16726
GID6932185	2012-2013	2013-2014		2014-2015		8.87251	6.12907	7.05147	3.78071	2.38344	6.99429	2.82721					6.19266	5.28482	4.56774
GID6932249	2012-2013	2013-2014		2014-2015		7.87405	5.93435	6.20897	3.46874	2.26255	5.40799	2.53148					6.58297	5.50439	4.12817
GID6932285	2012-2013	2013-2014		2014-2015		8.47623	6.11739	6.30812	3.04909	2.33114	6.60368	2.6721					6.5432	4.62279	3.46887
GID6932287	2012-2013	2013-2014		2014-2015		8.40642	6.40831	7.06253	3.45162	2.21447	6.83433	2.2532					6.56439	5.61471	4.75427
GID6932359	2012-2013	2013-2014		2014-2015		8.60088	6.8623	6.90643	3.42746	2.64538	7.19181	2.71193					7.3787	4.57461	5.09847
GID6932403	2012-2013	2013-2014		2014-2015		7.73618	5.87048	5.81469	3.55395	1.97743	6.38898	2.53484					5.95978	4.83289	3.74668
GID6932500	2012-2013	2013-2014		2014-2015		8.42242	6.06765	6.49109	3.36555	2.0488	6.46806	2.48174					5.79255	5.54583	5.03675
GID6932505	2012-2013	2013-2014		2014-2015		8.18135	6.24547	6.14693	3.74576	1.90778	6.73815	2.24215					5.49538	5.59012	4.08005
GID6932512	2012-2013	2013-2014		2014-2015		8.19658	6.30425	6.63696	3.79189	1.8597	6.58785	2.45867					6.40214	5.07886	4.95015
GID6932540	2012-2013	2013-2014		2014-2015		8.57399	6.09666	6.61075	3.54264	1.98598	6.23889	1.90361					6.0866	5.87747	5.26155
GID6932597	2012-2013	2013-2014		2014-2015		7.54492	6.07583	6.61531	4.27701	2.70778	5.58785	2.06805					7.24754	5.40429	5.54693
GID6932619	2012-2013	2013-2014		2014-2015		8.27234	5.83699	6.33496	3.46898	1.91867	5.68458	1.48471					6.0844	4.98412	4.29246
GID6932631	2012-2013	2013-2014		2014-2015		7.8464	6.01117	6.2213	3.76732	2.03047	6.76527	2.15395					6.98018	5.41673	5.04675
GID6932658	2012-2013	2013-2014		2014-2015		8.1145	6.35269	6.1495	3.76211	2.10419	6.40738	2.85931					6.91647	6.03606	5.40788
GID6932730	2012-2013	2013-2014		2014-2015		8.31794	6.56028	7.13412	4.09545	1.15675	6.80173	1.95083					6.84881	5.76113	5.57343
GID6932734	2012-2013	2013-2014		2014-2015		7.50963	5.31623	4.49708	3.89083	2.19137	5.80173	2.63684					5.69418	4.91648	3.05895
GID6932863	2012-2013	2013-2014		2014-2015		7.92445	7.39014	6.12393	3.63562	1.7569	6.47003	1.82932					6.4695	4.16004	5.01864
GID6932911	2012-2013	2013-2014		2014-2015		8.76295	6.48836	6.70626	3.89307	1.6428	7.02137	2.15596					6.6553	4.72685	4.43395
GID6932931	2012-2013	2013-2014		2014-2015		8.72865	6.68479	6.46695	3.68027	2.20178	7.26691	2.39778					6.25555	5.22858	4.17139
GID6932961	2012-2013	2013-2014		2014-2015		8.89674	6.2577	6.62991	3.96747	2.12678	6.55485	2.17754					6.91835	6.11279	5.06908
GID6932970	2012-2013	2013-2014		2014-2015		8.41604	6.68038	6.227	3.84672	2.01253	6.63985	1.93472					6.75052	5.45948	4.19586
GID6933126	2012-2013	2013-2014		2014-2015		7.64901	6.61937	5.8817	2.93526	1.83945	5.5342	1.13636					6.53509	5.90875	4.59915
GID6933145	2012-2013	2013-2014		2014-2015		7.61601	6.80538	7.0213	4.04166	2.34009		2.36999					6.8669	6.28041	5.54359
GID6933147	2012-2013	2013-2014		2014-2015		8.21623	5.89392	6.18597	3.36457	2.52791	6.58554	1.71821					6.6858	5.86437	4.91626
GID6933163	2012-2013	2013-2014		2014-2015		7.82385	6.07552	5.93719	3.86267	2.39995	6.40636	2.39188					6.50741	6.32824	4.27742
GID6933172	2012-2013	2013-2014		2014-2015		7.65448	6.40587	5.91496	3.60523	2.08969	6.35948	2.06747					6.93627	5.42611	4.25028
GID6933177	2012-2013	2013-2014		2014-2015		8.32562	6.7154	5.13035	3.97948	2.51212	6.40562	2.31673					6.14768	5.12448	4.77495
GID6933187	2012-2013	2013-2014		2014-2015		8.01068	5.98623	5.72864	4.18484	2.532	5.51276	2.71256					6.51596	4.33724	4.4945
GID6933191	2012-2013	2013-2014		2014-2015		7.27272	5.01073	5.94983	3.93464	2.60494	6.75414	2.45992					6.66909	4.13185	5.3206
GID6933192	2012-2013	2013-2014		2014-2015		7.78379	6.49362	5.89308	4.03137	2.55686	6.21396	2.33418					6.27094	4.80957	4.95602
GID6933201	2012-2013	2013-2014		2014-2015		8.17777	6.2213	5.70969	3.74268	2.41391	7.21321	2.90412					7.09897	5.15487	5.38309
GID6933204	2012-2013	2013-2014		2014-2015		8.1715	6.0085	6.43848	3.69283	2.27289	7.13583	2.16156					7.01409	5.14392	4.32905
GID6933212	2012-2013	2013-2014		2014-2015		8.5108	6.76445	6.7969	3.63926	1.44468	7.00042	2.53284					6.8658	4.85938	5.08151
GID6933222	2012-2013	2013-2014		2014-2015		9.00136	6.62606	6.52808	3.81188	2.35173	7.3397	2.46811					6.97781	5.5058	4.64404
GID6933226	2012-2013	2013-2014		2014-2015		8.40806	5.86713	6.78734	3.44878	1.86455	6.58226	1.98001					6.628	5.0215	4.33603
GID6933234	2012-2013	2013-2014		2014-2015		8.12929	6.20642	6.71208	3.39298	1.21776	5.83896	2.13477					6.50453	5.38849	4.9192
GID6933261	2012-2013	2013-2014		2014-2015		8.36181	5.85225	5.82916	3.32973	1.2543	6.30994	2.58046					6.22986	5.48209	4.36149
GID6933296	2012-2013	2013-2014		2014-2015		7.9961	5.74425	5.70242	3.54157	1.88599	6.24341	2.49663					5.45808	4.23678	4.30165
GID6933309	2012-2013	2013-2014		2014-2015		8.13823	5.39381	5.53489	3.67698	1.81804	6.66826	2.27863					5.81335	4.8239	4.54393
GID6933323	2012-2013	2013-2014		2014-2015		8.11224	6.54857	6.69444	3.34737	1.35714	6.68314	2.35154					6.07001	5.66305	4.47232
GID6933369	2012-2013	2013-2014		2014-2015		8.32826	5.40199	5.71267	3.8563	2.39689	6.2315	2.15512					5.8842	4.27486	3.8689
GID6933373	2012-2013	2013-2014		2014-2015		8.48881	6.81568	6.36737	3.87713	2.17509	7.18165	2.51895					6.42384	5.93471	4.37966
GID6933384	2012-2013	2013-2014		2014-2015		8.61333	5.80303	5.2876	3.87341	2.25265	5.70472	2.32922					6.11106	5.08897	4.23302
GID6933392	2012-2013	2013-2014		2014-2015		8.26626	5.75244	5.86481	3.72088	2.34368	5.91975	2.44753					6.53903	5.51317	4.23793
GID6933399	2012-2013	2013-2014		2014-2015		8.6398	6.46151	5.57478	3.54975	2.14496	6.25308	2.1819					6.57351	5.43618	4.71299
GID6933418	2012-2013	2013-2014		2014-2015		9.07514	6.47267	6.41638	4.0185	2.21932	7.19356	2.65363					7.39684	5.84388	5.12224
GID6933425	2012-2013	2013-2014		2014-2015		9.21574	6.9657	5.7654	3.22437	0.847978	7.90858	2.19474					6.61787	5.50899	5.3202
GID6933437	2012-2013	2013-2014		2014-2015		8.358	6.35261	5.49873	3.5458	2.01336	6.38105	2.47524					5.96049	5.62199	4.81777
GID6933449	2012-2013	2013-2014		2014-2015		8.65404	6.75662	6.40699	3.74297	2.07682	7.03209	2.0995					7.03499	5.54885	4.98538
GID6933475	2012-2013	2013-2014		2014-2015		8.36537	6.39799	6.00984	3.53985	1.39349	6.84161	2.17763					6.24807	5.73844	4.30059
GID6933476	2012-2013	2013-2014		2014-2015		8.74672	6.61674	5.45714	3.3769	1.58516	7.48447	2.49459					6.12946	5.36706	4.36734
GID6933477	2012-2013	2013-2014		2014-2015		9.12644	6.9977	7.29588	4.17749	2.67554	7.26721	2.36661					6.79247	5.96724	5.54453
GID6933509	2012-2013	2013-2014		2014-2015		8.75039	6.04606	6.46511	3.48553	2.04221	7.06631	2.36215					6.81004	4.91519	4.99794
GID6933530	2012-2013	2013-2014		2014-2015		8.57344	5.26927	5.87024	3.84565	2.57106	6.6437	2.05337					5.79709	4.79758	4.59328
GID6933564	2012-2013	2013-2014		2014-2015		7.98111	5.57211	5.80487	3.93233	2.44951	6.49272	2.24274					7.24712	5.76363	5.25889
GID6933579	2012-2013	2013-2014		2014-2015		9.06463	6.61675	6.89661	3.93382	2.24759	7.41832	2.47563					7.30667	5.01106	4.90229
GID6933583	2012-2013	2013-2014		2014-2015		8.64185	6.46794	6.9969	3.54245	1.46618	7.02918	1.83872					6.51244	5.8289	4.99251
GID6933606	2012-2013	2013-2014		2014-2015		7.46666	6.30202	6.86014	3.34528	1.30721	6.85061	2.33946					5.94467	5.31352	4.1402
GID6933610	2012-2013	2013-2014		2014-2015		7.05119	5.69413	5.64077	3.58486	2.03413	6.1884	1.93173					6.26693	5.04672	3.95183
GID6933618	2012-2013	2013-2014		2014-2015		7.72576	5.95604	5.08521	3.5246	1.89631	6.11102	2.41164					6.01151	5.53015	3.82781
GID6933622	2012-2013	2013-2014		2014-2015		8.36456	6.46794	5.35302	3.05361		7.34242	1.87741					6.2068	5.27465	4.39814
GID6933627	2012-2013	2013-2014		2014-2015		7.76906	6.04756	6.4157	3.64662	1.87323	7.24123	2.56417					6.19082	5.53833	4.12327
GID6933629	2012-2013	2013-2014		2014-2015		7.8172	5.98133	6.76442	3.9368	2.08349	6.37367	2.20256					6.32616	5.70461	4.39351
GID6933661	2012-2013	2013-2014		2014-2015		8.59233	7.0111	5.71484	3.72623	2.17644	7.51207	1.91015					6.1797	6.0206	4.10184
GID6933665	2012-2013	2013-2014		2014-2015		8.02994	6.69264	6.39861	3.66299	2.33221	7.0701	1.90197					6.00298	5.81326	4.38024
GID6933728	2012-2013	2013-2014		2014-2015		8.68808	6.28905	6.23668	3.55793	1.46925	6.4533	1.91833					5.71103	5.10932	3.82038
GID6933760	2012-2013	2013-2014		2014-2015		7.83491	6.62089	6.65207	3.76254	2.37091	6.56714	2.30598					6.10808	5.67304	4.9989
GID6933771	2012-2013	2013-2014		2014-2015		8.77888	6.03979	6.40933	3.3548	2.41625	5.65792	2.39229					6.26466	4.24037	4.28242
GID6933954	2012-2013	2013-2014		2014-2015		8.79347	7.01272	6.76092	3.83716	1.71327	6.79289	2.34093					7.09163	4.86663	3.82984
GID6934006	2012-2013	2013-2014		2014-2015		7.65497	5.49263	5.87773	4.08567	2.46904	5.27801	2.70105					6.58194	4.2204	3.82016
GID6934010	2012-2013	2013-2014		2014-2015		7.97056	5.39218	5.42872	4.10948	2.41134	4.61357	1.96742					6.47978	5.22522	3.8257
GID6934031	2012-2013	2013-2014		2014-2015		8.60846	6.46808	5.54553	3.94356	1.85557	6.54065	2.41161					6.74205	5.78963	4.66078
GID6934035	2012-2013	2013-2014		2014-2015		8.5353	6.0901	7.06975	4.20323	2.4075	6.19318	2.36102					6.9441	5.85458	4.40039
GID6934131	2012-2013	2013-2014		2014-2015		8.40611	6.2161	6.45819	3.63124	1.53782	6.44595	1.86777					6.99725	5.75038	4.7414
GID6934132	2012-2013	2013-2014		2014-2015		8.11825	6.05836	6.23597	3.58585	1.45705	6.47497	1.50839					6.02105	5.4047	3.84166
GID6934134	2012-2013	2013-2014		2014-2015		8.18961	6.35301	6.11175	3.44671	1.15449	6.6781	1.59173					5.84818	5.54436	4.23589
GID6934141	2012-2013	2013-2014		2014-2015		8.10538	6.23917	5.78697	3.69522	1.34615	6.97125	2.21747					6.50607	6.42354	4.44133
GID6934165	2012-2013	2013-2014		2014-2015		8.7749	5.70494	7.10321	3.62975	2.28718	5.99953	1.97491					7.29357	5.83802	5.09201
GID6934177	2012-2013	2013-2014		2014-2015		8.2497	6.67146	6.81489	3.17067	0.725001	7.22348	1.77104					6.51766	4.89982	4.62776
GID6934202	2012-2013	2013-2014		2014-2015		9.92036	7.10524	6.39779	3.97275	1.98397	6.69596	1.94813					6.56957	5.78415	4.41309
GID6934307	2012-2013	2013-2014		2014-2015		8.5942	5.88965	6.62781	3.42767	2.08424	6.28386	2.09288					5.29577	4.83828	3.13592
GID6934342	2012-2013	2013-2014		2014-2015		9.2704	6.82194	6.3714	3.58095	1.25988	7.1343	2.13455					5.99462	5.21664	3.85748
GID6934362	2012-2013	2013-2014		2014-2015		8.86373	5.52507	6.36001	3.22455	1.06052	6.55469	2.26252					5.42556	3.87532	3.51975
GID6934375	2012-2013	2013-2014		2014-2015		8.92731	6.70066	4.96627	3.04821	1.22142	6.70276	2.40389					6.37834	4.41344	4.32292
GID6934397	2012-2013	2013-2014		2014-2015		9.56131	6.92366	6.10416	3.79605	1.64319	6.71696	2.02202					7.22485	5.50014	5.00495
GID6934398	2012-2013	2013-2014		2014-2015		8.42024	6.41845	6.67965	3.79308	2.45088	5.40148	2.39107					7.43301	5.41961	5.11859
GID6934433	2012-2013	2013-2014		2014-2015		8.57493	5.34032	6.09048	3.97834	2.51626	5.2616	2.26086					6.79488	4.54836	3.5492
GID6934466	2012-2013	2013-2014		2014-2015		8.35447	6.27782	6.55202	3.86079	2.62973	5.9997	2.69762					7.02037	4.69538	4.5541
GID6934491	2012-2013	2013-2014		2014-2015		8.83974	5.89464	6.05629	3.67626	2.42844	5.17455	2.64628					6.55369	5.2254	4.13444
GID6934543	2012-2013	2013-2014		2014-2015		8.28917	6.25922	6.61584	3.9962	2.37396	5.35758	1.70506					6.27972	5.3807	4.80585
GID6934553	2012-2013	2013-2014		2014-2015		9.02179	6.31205	7.06712	3.88459	2.3637	6.52946	2.46175					6.92166	5.57421	5.01959
GID6934611	2012-2013	2013-2014		2014-2015		7.76259	5.71907	6.5993	3.76655	2.45291	6.04403	2.58046					6.5136	5.45144	4.28981
GID6934634	2012-2013	2013-2014		2014-2015		9.16819	5.8969	6.1144	4.1795	2.80291	6.22707	2.18091					7.24624	5.56306	4.74455
GID6934721	2012-2013	2013-2014		2014-2015		8.71354	6.56949	6.37424	3.66436	2.31947	6.66264	2.13214					6.84185	5.03754	3.68653
GID6934762	2012-2013	2013-2014		2014-2015		8.63281	5.90729	6.9543	4.20602	2.67908	6.24672	2.31592					7.30925	4.51979	3.66151
GID6934763	2012-2013	2013-2014		2014-2015		9.19781	6.32768	6.40843	3.71867	2.00216	6.81443	2.00565					6.37221	4.79037	5.3285
GID6934780	2012-2013	2013-2014		2014-2015		9.77696	6.63723	6.34745	3.74051	1.87598	7.18317	2.16305					7.45895	5.42984	5.38349
GID6934807	2012-2013	2013-2014		2014-2015		9.02808	5.52934	4.87109	3.64825	2.04906	4.75981	2.25754					5.99888	4.63391	3.3451
GID6934974	2012-2013	2013-2014		2014-2015		9.54271	6.30606	6.40056	3.43369	2.0923	6.36837	2.51511					5.80385	5.29728	3.52814
GID6935028	2012-2013	2013-2014		2014-2015		8.2584	6.33365	6.18644	3.36196	1.91319	7.34954	2.0272					5.55901	5.56239	3.83224
GID6935030	2012-2013	2013-2014		2014-2015		7.55956	6.18856	6.62519	3.26449	2.12088	6.04672	2.27943					6.75327	5.9103	4.12421
GID6935143	2012-2013	2013-2014		2014-2015		9.31335	5.36008	6.03644	3.56137	1.39364	6.2701	2.64908					6.26192	5.8516	4.04182
GID6935159	2012-2013	2013-2014		2014-2015		8.57922	5.56394	6.51052	3.43711	2.14492	6.22917	2.48092					5.47016	4.51537	3.8553
GID6935239	2012-2013	2013-2014		2014-2015		8.6209	5.92481	6.23473	3.84188	2.18659	6.58781	2.44595					6.50605	6.12945	4.38334
GID6935248	2012-2013	2013-2014		2014-2015		8.60599	5.95011	6.69399	3.49366	1.62505	6.32888	1.94521					6.67352	4.7004	4.64929
GID6935436	2012-2013	2013-2014		2014-2015		8.26152	6.29427	5.91211	3.83216	2.59097	5.49862	2.37253					6.49714	6.53597	4.25799
GID6935450	2012-2013	2013-2014		2014-2015		9.95702	7.63132	6.46368	3.70344	2.59354	7.11469	2.76241					6.61133	6.39792	5.12198
GID6935465	2012-2013	2013-2014		2014-2015		9.09339	5.69981	6.11092	3.45714	2.10302	7.0006	2.14735					7.4117	5.45728	4.09814
GID6935477	2012-2013	2013-2014		2014-2015		9.56997	7.07853	6.50408	3.7369	2.65687	7.44554	2.79764					7.8037	5.72592	5.74958
GID6935597	2012-2013	2013-2014		2014-2015		9.00524	6.27784	6.1192	3.52491	2.0087	6.86889	1.47065					5.00892	5.17979	3.40838
GID6935626	2012-2013	2013-2014		2014-2015		9.74085	6.01668	6.60011	3.30392	2.25998	6.90907	1.70949					6.38695	5.67219	4.08002
GID6935638	2012-2013	2013-2014		2014-2015		9.81918	6.89464	6.72298	3.64381	2.06218	7.14078	3.01888					6.35119	5.13628	4.32782
GID6935650	2012-2013	2013-2014		2014-2015		9.67141	6.70268	6.97597	3.88711	2.18462	7.30893	2.86858					6.58962	5.07815	5.03964
GID6935657	2012-2013	2013-2014		2014-2015		9.84961	6.9564	6.44947	3.83503	2.11283	7.36697	3.11039					6.65922	5.46744	4.65024
GID6935673	2012-2013	2013-2014		2014-2015		9.47514	5.51071	5.86429	3.32461	1.45449	6.82456	1.77111					6.2662	5.28148	4.19644
GID6935721	2012-2013	2013-2014		2014-2015		9.02487	5.7064	5.99249	3.66539	2.2077	6.33944	2.09254					6.37929	5.08958	3.86528
GID6935737	2012-2013	2013-2014		2014-2015		9.73166	6.51075	6.14119	3.05295		7.87546	1.90426					6.41974	5.21829	4.49401
GID6935744	2012-2013	2013-2014		2014-2015		8.71643	5.32325	5.87795	3.51203	1.83159	6.35239	1.52777					5.14425	4.79428	4.20344
GID6935786	2012-2013	2013-2014		2014-2015		8.96023	5.46314	6.14917	3.53584	1.77262	6.64108	2.34473					5.74213	5.73342	4.67738
GID6935788	2012-2013	2013-2014		2014-2015		9.75727	5.59111	5.85629	3.78658	1.98864	6.39852	2.34994					6.25338	6.00989	4.26134
GID6935818	2012-2013	2013-2014		2014-2015		7.85102	5.32772	4.86484	3.90414	2.43993	6.18498	2.3611					6.22354	4.6456	3.61311
GID6935819	2012-2013	2013-2014		2014-2015		8.12479	5.30465	5.28023	3.64075	2.50723	5.83156	1.71155						4.76189	3.82854
GID6935871	2012-2013	2013-2014		2014-2015		9.38261	6.17963	6.27488	3.61915	1.69066	6.96493	2.53454					6.53619	5.15092	3.77506
GID6935880	2012-2013	2013-2014		2014-2015		10.0532	6.13127	4.47716	4.06186	2.36694	6.99395	1.70716					6.82366	5.46939	4.46276
GID6935951	2012-2013	2013-2014		2014-2015		8.61408	6.07932	5.85634	3.90897	1.97934	6.52091	2.2464					6.34958	6.08811	4.42664
GID6935952	2012-2013	2013-2014		2014-2015		8.34841	6.26236	6.57543	3.97891	2.00114	7.31928	2.12884					6.57379	4.95001	4.43568
GID6935970	2012-2013	2013-2014		2014-2015		9.41051	6.02947	6.68027	3.77802	1.65691	7.09978	2.43687					6.28481	5.50031	3.85662
GID6935972	2012-2013	2013-2014		2014-2015		8.84317	6.807	6.33668	3.8182	1.08255	7.49487	2.48077					6.09843	5.71888	4.38826
GID6935987	2012-2013	2013-2014		2014-2015		8.16463	6.23075	6.13254	3.77935	1.98524	6.99273	2.15713					5.82091	5.58457	3.60603
GID6935993	2012-2013	2013-2014		2014-2015		8.81044	6.13403	6.50975	4.16848	2.47306	6.4094	2.84909					7.60675	6.24331	4.50147
GID6935998	2012-2013	2013-2014		2014-2015		8.09409	5.57748	5.7257	3.89095	2.15319	5.3975	2.07454					6.24124	4.17837	4.00839
GID6936002	2012-2013	2013-2014		2014-2015		9.53029	6.28507	6.28297	4.08664	2.2596	5.81268	3.28585					6.78806	5.94245	4.4771
GID6936023	2012-2013	2013-2014		2014-2015		9.14159	6.57302	6.30291	3.62533	1.83973	7.38559	2.13779					6.54614	5.64292	4.9975
GID6936024	2012-2013	2013-2014		2014-2015		8.61358	6.46885	6.84707	3.87086	2.33653	7.30375	2.06115					5.62331	5.5124	4.43496
GID6936079	2012-2013	2013-2014		2014-2015		8.99181	6.13944	7.18221	3.72812	2.24928	7.67372	1.92563					7.37631	4.24232	5.23536
GID6936087	2012-2013	2013-2014		2014-2015		9.9399	6.19524	7.06597	3.80773	2.21082	7.48622	1.93828					7.05604	4.82318	4.74098
GID6936096	2012-2013	2013-2014		2014-2015		8.69858	5.38572	6.29674	3.60014	2.58967	6.13577	2.57816					6.76656	5.44993	4.23521
GID6936098	2012-2013	2013-2014		2014-2015		8.09964	5.5189	6.14403	3.92305	2.51338	6.07923	2.27385					7.00775	4.77755	4.73852
GID6936111	2012-2013	2013-2014		2014-2015		8.35458	6.17292	6.37993	3.9052	1.6762	6.76747	1.78947					5.60133	4.2142	3.22376
GID6936116	2012-2013	2013-2014		2014-2015		9.02577	6.32992	6.67737	3.7668	2.148	7.38652	2.37429					6.67114	5.24519	3.23528
GID6936131	2012-2013	2013-2014		2014-2015		8.75621	6.19822	6.58734	3.69835	2.40826	7.35824	2.50897					6.61421	4.63146	4.42885
GID6936144	2012-2013	2013-2014		2014-2015		8.66632	5.94871	5.97014	3.18038	0.71806	7.84678	1.52849					5.65193	5.30696	4.49558
GID6936145	2012-2013	2013-2014		2014-2015		8.47555	6.16969	6.17527	3.46758	1.03409	7.34975	1.73385					5.59512	5.00417	4.53691
GID6936148	2012-2013	2013-2014		2014-2015		7.85624	5.65779	5.72399	3.93484	2.15588	5.60571	1.35811					5.94551	4.26563	4.28634
GID6936162	2012-2013	2013-2014		2014-2015		7.76956	5.30957	4.61288	3.83737	2.40652	4.78651	1.47343					5.58102	4.59896	3.7179
GID6936221	2012-2013	2013-2014		2014-2015		8.72239	6.0618	6.51943	3.90136	2.23793	6.66821	2.42061						4.69618	3.9035
GID6936230	2012-2013	2013-2014		2014-2015		8.65238	6.41225	6.11145	3.89764	2.13985	6.94946	1.66614					6.38857	5.24064	4.21373
GID6936240	2012-2013	2013-2014		2014-2015		8.51375	6.21285	6.41117	3.75478	2.16165	6.47848	1.85736					6.721	5.94027	4.83401
GID6936286	2012-2013	2013-2014		2014-2015		8.09946	5.61923	5.29767	3.36004	2.02888	6.66341	2.49077					6.30698	5.43449	4.3352
GID6936355	2012-2013	2013-2014		2014-2015		7.56465	5.91982	6.10223	3.88459	2.41478	6.45805	2.25119					6.39308	4.74905	4.39924
GID6936384	2012-2013	2013-2014		2014-2015		7.99111	6.66908	6.23899	3.8779	2.43401	7.62993	2.61503					6.83757	5.25451	4.13043
GID6936438	2012-2013	2013-2014		2014-2015		8.21863	5.48009	4.933	3.87641	2.67119	5.27948	2.58006					6.62086	4.96493	5.61282
GID6936441	2012-2013	2013-2014		2014-2015		8.47401	5.90271	5.43899	4.01108	2.34042	6.40746	2.46324					7.11225	5.47069	5.1552
GID6936478	2012-2013	2013-2014		2014-2015		8.5431	5.55973	4.9097	3.71556	1.96928	7.30631	2.11622					6.30506	5.00029	4.02943
GID6936492	2012-2013	2013-2014		2014-2015		8.82556	5.63339	6.41511	3.67315	2.03595	6.83086	2.14524					6.17644	5.19863	4.55476
GID6936529	2012-2013	2013-2014		2014-2015		8.28992	5.37892	6.13021	3.88966	2.68211	4.83681	2.46964					7.30851	5.12462	4.41983
GID6936532	2012-2013	2013-2014		2014-2015		8.46049	5.40124	5.03791	4.07791	2.70582	5.97744	2.32158					7.40615	5.13839	4.63025
GID6936533	2012-2013	2013-2014		2014-2015		8.11125	5.77848	5.46355	3.70737	2.81928	4.8822	2.63854					7.46369	4.94693	4.75106
GID6936536	2012-2013	2013-2014		2014-2015		8.53884	5.59544	4.40087	3.7163	2.66864	5.92387	2.83423					6.47902	4.22304	4.0665
GID6936544	2012-2013	2013-2014		2014-2015		9.19867	5.67208	6.23164	3.91719	2.53723	7.05482	2.32009					5.98742	5.2354	3.95962
GID6936589	2012-2013	2013-2014		2014-2015		8.47629	5.94144	4.73159	3.28777	1.93194	6.29782	2.1957					5.64837	4.28472	2.70957
GID6936595	2012-2013	2013-2014		2014-2015		8.62888	6.25468	5.40168	3.42988	1.80501	6.99425	2.36683					6.14125	4.21377	2.63514
GID6936696	2012-2013	2013-2014		2014-2015		8.71216	6.31019	6.68528	3.6813	2.17243	6.79465	2.46051					6.6939	5.44917	3.5647
GID6936881	2012-2013	2013-2014		2014-2015		7.79891	6.22954	6.27798	3.62393	2.2985	6.63682	2.54713					6.9947	5.30054	4.47098
GID6936921	2012-2013	2013-2014		2014-2015		8.04694	6.28385	6.36914	3.53613	1.80619	6.09069	1.99281					5.08876	4.80607	2.9812
GID6936969	2012-2013	2013-2014		2014-2015		8.00775	5.5532	6.40903	3.48479	2.57157	6.34738	1.99207					6.12246	5.1145	4.42552
GID6936974	2012-2013	2013-2014		2014-2015		8.05313	6.37091	6.45803	3.32259	2.52734	6.95527	2.71454					6.4678	5.2303	4.79309
GID6937034	2012-2013	2013-2014		2014-2015		8.67624	5.13802	6.98795	3.33375	2.12158	6.88384	2.22347					7.29303	5.17873	3.93121
GID6937284	2012-2013	2013-2014		2014-2015		8.59203	6.66032	6.22298	3.67059	1.94049	6.92138	2.06233					7.02549	5.83346	4.27496
GID6937321	2012-2013	2013-2014		2014-2015		8.00501	5.67521	5.42412	2.63786	1.20844	5.55977	2.35697					5.65508	5.28285	4.77453
GID6937511	2012-2013	2013-2014		2014-2015		8.33792	6.3912	6.70128	3.71427	2.34845	6.23165	2.46005					5.87431	5.38694	5.12629
GID6937596	2012-2013	2013-2014		2014-2015		8.01853	5.97316	6.79589	3.8285	2.72358	5.85625	2.25657					5.90667	4.91922	4.93571
GID6937638	2012-2013	2013-2014		2014-2015		8.22189	5.14503	6.19988	2.94755	2.03705	6.09955	2.63603					5.62779	4.78509	3.2042
GID6937857	2012-2013	2013-2014		2014-2015		8.40543	6.45451	6.12984	3.59908	2.26047	5.84666	2.50812					6.99456	6.18996	4.22502
GID6937859	2012-2013	2013-2014		2014-2015		8.64979	5.79528	5.84608	3.76128	2.60214	4.9352	2.43					7.46098	5.67533	4.95487
GID6937860	2012-2013	2013-2014		2014-2015		8.34398	6.14796	5.6307	3.70771	2.37586	5.29681	2.16288					7.65053	5.86301	6.4522
GID6937862	2012-2013	2013-2014		2014-2015		8.00622	6.08025	6.30192	3.81858	2.55086	5.05722	2.23208					7.42423	6.09839	6.17187
GID6937866	2012-2013	2013-2014		2014-2015		7.52515	6.12936	5.08939	3.77393	2.67201	5.24621	2.47241					7.27715	5.0907	6.16391
GID6937869	2012-2013	2013-2014		2014-2015		7.87742	6.01552	6.23811	3.53063	1.97842	5.96347	2.76631					6.01154	5.19024	4.4103
GID6937923	2012-2013	2013-2014		2014-2015		9.95647	6.40689	6.70192	4.36858	2.36047	6.48951	2.22092					7.42899	6.30218	5.47391
GID6937939	2012-2013	2013-2014		2014-2015		8.85705	6.13089	6.27229	3.36183	1.07957	6.17342	1.88724					6.61898	5.52724	5.19213
GID6938027	2012-2013	2013-2014		2014-2015		8.07386	5.95827	6.221	3.88639	1.62188	5.98294	2.17668					5.73954	5.77278	4.25106
GID6938054	2012-2013	2013-2014		2014-2015		8.36625	5.60187	6.40106	4.16541	2.31803	5.43383	2.61939					6.83767	4.51398	3.90916
GID6938070	2012-2013	2013-2014		2014-2015		7.97073	5.83178	6.30875	3.69963	2.24624	5.60645	2.38278					5.99984	4.55259	4.02
GID6938209	2012-2013	2013-2014		2014-2015		8.08697	5.69867	6.4948	3.7264	0.632391	6.0681	2.6294					5.50719	4.95129	4.36575
GID6938280	2012-2013	2013-2014		2014-2015		7.88883	6.02705	5.66695	3.6706	2.50819	6.08164	2.44242					6.89413	4.92622	4.34571
GID6938285	2012-2013	2013-2014		2014-2015		7.7698	6.04937	5.73418	3.77104	2.40754	5.54593	2.39257					7.08506	4.9362	4.37593
GID6938415	2012-2013	2013-2014		2014-2015		8.5329	6.06723	5.88575	3.86851	2.17421	6.83908	1.71772					6.61222	5.34752	4.11307
GID6938483	2012-2013	2013-2014		2014-2015		8.66922	6.10374	6.3911		1.32406	6.43524	1.32609					6.83154	5.92279	4.50948
GID6938484	2012-2013	2013-2014		2014-2015		8.86913	6.54645	6.3421	3.81621	2.27727	6.56396	1.71523					6.22882	5.52942	3.54968
GID6938530	2012-2013	2013-2014		2014-2015		8.66889	6.98544	7.27315	4.03719	2.36381	6.91887	1.34321					7.45194	6.40897	5.63531
GID6938531	2012-2013	2013-2014		2014-2015		8.59708	6.89392	7.23554	4.14657	2.30804	7.12943	1.49053					7.22097	6.23024	5.00124
GID6938562	2012-2013	2013-2014		2014-2015		8.36825	6.29207	6.21006	4.05163	2.17674	6.45298	1.68083					6.55814	5.62041	4.9132
GID6938573	2012-2013	2013-2014		2014-2015		8.00353	6.41171	5.91396	3.70973	2.34807	4.75379	2.20038					7.04408	5.42261	4.18864
GID6938658	2012-2013	2013-2014		2014-2015		8.15021	6.11704	5.02105	4.01321	2.6563	6.07833	2.51861					6.84294	4.63855	4.68972
GID6938706	2012-2013	2013-2014		2014-2015		8.12934	6.65959	5.04431	3.59853	1.98584	7.56856	2.15601					5.33801	5.08542	4.13578
GID6938725	2012-2013	2013-2014		2014-2015		7.93145	5.07436	5.03929	3.74143	2.00774	6.47992	2.19893					6.11507	4.89772	4.10638
GID6938749	2012-2013	2013-2014		2014-2015		7.616	5.72615	6.04328	3.33964	2.26928	5.2567	2.25771					6.76264	5.59701	4.54634
GID6938828	2012-2013	2013-2014		2014-2015		7.20691	6.31097	6.33958	3.46464	1.82633	6.07218	1.80235					6.81356	4.56483	4.32929
GID6938912	2012-2013	2013-2014		2014-2015		7.58509	5.99296	6.6283	3.86711	1.98956	6.84063	2.40255					6.03682	5.16732	3.95309
GID6938933	2012-2013	2013-2014		2014-2015		7.67912	6.29635	5.76008	3.53851	2.33578	7.24797	2.24704					6.6533	5.77921	4.69083
GID6939904	2012-2013	2013-2014		2014-2015		7.51515	5.82398	6.44627	3.71687	2.40742	5.99984	1.80919					6.2719	6.37468	4.65207
GID6939945	2012-2013	2013-2014		2014-2015		7.90401	5.95784	6.08376	3.54232	2.21282	6.35349	2.49502					6.34947	6.38129	4.35496
GID6931519	2012-2013	2013-2014	2014-2015			8.08732	6.44876	6.18952	4.22205	2.35383	6.97265	2.52692	5.50174	3.58033	3.35145
GID6936020	2012-2013	2013-2014	2014-2015			8.00766	6.20471	5.64536	4.31134	2.3564	5.97265	2.99716	4.73539	3.76114	3.56472
GID6937088	2012-2013	2013-2014	2014-2015			8.9989	6.69159	6.86715	3.85235	2.64593	6.87343	2.48909	6.4767	3.45292	2.83385
GID6937564	2012-2013	2013-2014	2014-2015			7.9021	5.60595	5.90928	4.17775	2.55024	4.96175	3.21845	4.69062	3.10875	2.61835
GID6938611	2012-2013	2013-2014	2014-2015			9.06189	6.40278	6.55441	4.08771	2.47628	6.94501	3.23833	5.7635	4.0472	3.34801
GID6569128	2012-2013	2013-2014				7.71087	6.07582	6.20779	3.40451	2.10448	5.90551	1.30054
GID6688934	2012-2013	2013-2014				8.18144	6.47984	6.27958	3.54662	2.03782	6.19272	2.10188
GID6738288	2012-2013	2013-2014				7.88328	5.67254	6.59753	3.82564	2.34294	6.48438	1.72986
GID6861263	2012-2013	2013-2014				7.38198	5.58142	4.82576	2.87238	1.05229	6.77142	1.97214
GID6861480	2012-2013	2013-2014				7.48516	6.84033	6.77768	3.70631	2.28654	7.12292	2.64388
GID6861485	2012-2013	2013-2014				6.97914	6.7369	6.63295	3.65125	2.25	6.93096	2.59775
GID6861531	2012-2013	2013-2014				7.36831	6.07768	5.93665	3.29857	1.91539	7.2509	1.96903
GID6861690	2012-2013	2013-2014				7.54535	5.34558	6.47852	3.26203	1.91044	6.21846	2.30679
GID6861779	2012-2013	2013-2014				8.06188	5.92442	5.64183	3.86766	2.38361	6.57207	1.58141
GID6861781	2012-2013	2013-2014				7.37885	4.7704	5.42189	3.15114	2.31887	5.613	2.02561
GID6861813	2012-2013	2013-2014				7.62441	6.12532	6.41847	3.73522	1.4413	6.89946	2.24808
GID6861823	2012-2013	2013-2014				8.12811	5.96102	4.39822	4.17385	1.9037	6.98594	1.78434
GID6861862	2012-2013	2013-2014				8.6596	6.58715	6.822	4.14542	2.17819	7.39899	2.36993
GID6861890	2012-2013	2013-2014				7.82934	6.12063	4.92513	3.52563	2.61024	6.27696	3.05296
GID6861897	2012-2013	2013-2014				7.35535	6.22331	5.49949	3.97875	2.57306	6.11997	2.98302
GID6861915	2012-2013	2013-2014				7.34541	6.05367	5.95476	3.34333	1.60896	6.85509	2.36621
GID6861919	2012-2013	2013-2014				7.55435	6.169	6.38097	3.83217	2.33909	6.35285	2.23302
GID6862021	2012-2013	2013-2014				7.90615	5.13249	5.26017	3.49958	2.28409	5.66374	2.32239
GID6862030	2012-2013	2013-2014				8.33173	5.34082	6.2653	2.9713	1.04178	7.07892	1.83355
GID6862260	2012-2013	2013-2014				8.08699	5.39752	5.90343	3.49978	2.01159	6.81672	1.93765
GID6862300	2012-2013	2013-2014				8.15206	5.96151	5.19403	3.18208	2.43787	6.56449	2.5619
GID6862303	2012-2013	2013-2014				8.15536	6.24946	6.05044	3.84056	2.69941	5.98041	2.19881
GID6862314	2012-2013	2013-2014				8.71954	5.59842	6.04474	3.77359	2.52377	7.21851	2.27173
GID6862365	2012-2013	2013-2014				8.17186	5.45409	4.23359	3.24759	1.07104	7.21077	2.3512
GID6862370	2012-2013	2013-2014				8.02204	5.36108	4.77547	3.35548	1.75501	7.20184	2.46951
GID6862387	2012-2013	2013-2014				8.31405	5.91689	5.94299	3.27512	1.93899	6.41315	2.58409
GID6862407	2012-2013	2013-2014				7.59694	5.93102	5.50823	3.97824	2.48001	5.39901	2.7515
GID6862975	2012-2013	2013-2014				8.22381	6.1968	6.63353	3.60681	2.07734	6.6145	1.50248
GID6863145	2012-2013	2013-2014				8.37068	5.60303	6.09877	3.28071	2.20331	6.36334	2.06605
GID6863168	2012-2013	2013-2014				7.39553	5.96166	5.93808	3.81568	2.33344	6.25769	2.46114
GID6863204	2012-2013	2013-2014				7.15537	5.45943	5.39449	3.20631	2.41998	5.70858	2.08465
GID6863290	2012-2013	2013-2014				8.60604	5.79968	5.92179	3.36829	2.27985	5.64758	1.54487
GID6863371	2012-2013	2013-2014				8.12284	5.49519	5.28129	3.5375	1.812	6.66801	2.35642
GID6863500	2012-2013	2013-2014				8.22649	6.50216	6.9793	3.43427	1.40256	7.17932	1.19489
GID6863532	2012-2013	2013-2014				7.67702	5.92361	6.58632	3.91286	1.9173	7.01942	2.6163
GID6863544	2012-2013	2013-2014				8.45198	6.78597	6.43019	4.02819	2.10384	7.22626	2.67731
GID6931277	2012-2013	2013-2014				7.37372	5.36639	6.06336	3.22803	1.82985	6.23645	1.2147
GID6931281	2012-2013	2013-2014				7.35747	5.94674	5.90268	3.76598	2.27985	6.15758	2.4208
GID6931355	2012-2013	2013-2014				7.85729	6.71607	6.75716	3.69068	2.27693	7.15864	2.57989
GID6931367	2012-2013	2013-2014				7.94797	6.25625	5.84206	3.53146	1.64295	7.04108	1.45266
GID6931368	2012-2013	2013-2014				7.59665	5.61265	5.91158	3.16241	1.72308	7.09316	1.13495
GID6931369	2012-2013	2013-2014				7.60791	5.67961	4.30189	2.64306		6.81935	1.17661
GID6931381	2012-2013	2013-2014				8.09075	5.46607	5.81016	2.93399	1.9109	6.60953	1.18629
GID6931420	2012-2013	2013-2014				8.06152	5.82177	6.54461	3.43911	1.78864	6.58677	2.34548
GID6931437	2012-2013	2013-2014				8.44488	5.6402	6.19397	3.54697	2.04515	6.21642	1.69227
GID6931463	2012-2013	2013-2014				8.28907	6.55551	6.26489	3.86433	2.16332	6.93386	2.12735
GID6931467	2012-2013	2013-2014				8.1303	5.24004	5.60221	3.46254	1.60819	6.50975	1.11768
GID6931476	2012-2013	2013-2014				8.32636	6.08528	6.18113	3.92459	1.54088	7.27017	2.17571
GID6931482	2012-2013	2013-2014				9.08826	5.77873	6.42386	4.05927	2.04537	7.45916	2.4897
GID6931506	2012-2013	2013-2014				7.75273	5.23596	5.37585	3.97131	2.68076		2.57677
GID6931512	2012-2013	2013-2014				7.90487	5.94355	6.07328	4.29944	2.59678	5.96074	3.11398
GID6931515	2012-2013	2013-2014				7.73076	5.83641	4.95191	3.61714	2.3455	6.02919	2.84686
GID6931517	2012-2013	2013-2014				7.98926	6.52465	5.96616	3.92964	2.43973	5.12071	3.02097
GID6931520	2012-2013	2013-2014				8.25107	6.18388	6.43567	4.09482	2.28204	6.69437	2.13555
GID6931560	2012-2013	2013-2014				9.03283	6.24733	7.12523	4.09642	1.94864	7.85824	2.22846
GID6931590	2012-2013	2013-2014				7.96621	6.2307	6.56957	3.81654	2.16357	6.86761	2.8023
GID6931593	2012-2013	2013-2014				8.09192	5.83264	6.22769	3.65806	2.30396	6.23815	2.52701
GID6931632	2012-2013	2013-2014				8.22979	5.51952	5.2481	3.45081	2.11734	6.67011	2.28169
GID6931635	2012-2013	2013-2014				8.24044	5.81714	4.95124	3.91808	2.17119	6.44466	2.33452
GID6931655	2012-2013	2013-2014				8.10013	5.64527	4.70052	3.70081	2.34363	5.38514	2.47068
GID6931677	2012-2013	2013-2014				7.86257	5.19735	5.44354	3.09665		6.67011	2.30625
GID6931698	2012-2013	2013-2014				7.9894	6.07086	6.4407	3.50513	2.15004	6.70954	2.25342
GID6931705	2012-2013	2013-2014				7.94786	4.97342		3.42166	1.193	5.78324	1.99345
GID6931707	2012-2013	2013-2014				8.38062	6.13413	5.3285	3.76764	2.36672	7.17089	1.91681
GID6931730	2012-2013	2013-2014				7.38561	5.46153	5.90025	2.94625	1.99027	6.02624	2.38096
GID6931736	2012-2013	2013-2014				7.61114	5.96302	5.46436	3.25801	1.52809	6.77475	2.20686
GID6931754	2012-2013	2013-2014				7.65732	5.4965	5.95609	2.97006	1.71335	6.89231	2.19644
GID6931780	2012-2013	2013-2014				7.36742	6.74546	6.61804	3.33978	2.07948	6.6637	2.7306
GID6931814	2012-2013	2013-2014				7.58388	6.04606	6.33314	3.42088	2.30577	6.35269	2.28417
GID6931822	2012-2013	2013-2014				7.21813	4.64353	5.90807	3.41493	1.70961	6.30507	1.6867
GID6931840	2012-2013	2013-2014				6.80023	6.04978	6.234	3.85391	2.6532	6.19793	1.65173
GID6931845	2012-2013	2013-2014				7.41703	6.36347	6.55034	3.90071	2.34658	6.38384	2.49653
GID6931852	2012-2013	2013-2014				7.64602	6.11719	6.06487	3.53538	2.18888	6.76777	2.51141
GID6931862	2012-2013	2013-2014				7.48498	5.92076	6.7247	3.87467	2.32414	6.4456	2.18105
GID6932000	2012-2013	2013-2014				7.81324	6.16109	5.9737	3.5644	1.82029	6.51182	2.26737
GID6932126	2012-2013	2013-2014				7.52458	5.2764	6.16486	3.37744	2.14049	5.219	1.5095
GID6932128	2012-2013	2013-2014				8.74278	6.17	6.06344	3.57387	2.61036	6.33804	2.22974
GID6932153	2012-2013	2013-2014				8.24398	6.35526	6.0452	2.97715	2.27575	6.27033	2.00057
GID6932161	2012-2013	2013-2014				8.27715	6.33145	6.7905	3.34917	2.63985	6.80307	1.85474
GID6932168	2012-2013	2013-2014				7.85016	5.49589	5.81842	3.09694	2.20331	6.02182	2.04522
GID6932172	2012-2013	2013-2014				7.87437	5.33815	6.11244	3.25244	1.95011	5.90575	1.82424
GID6932173	2012-2013	2013-2014				8.03377	5.45571	5.95746	3.13935	1.89242	6.03745	1.81977
GID6932174	2012-2013	2013-2014				8.13899	5.66851	5.87085	3.1505	1.4828	6.07614	1.64641
GID6932181	2012-2013	2013-2014				8.90324	5.91256	6.55119	2.94589	1.27511	6.66468	2.38376
GID6932193	2012-2013	2013-2014				8.30336	5.52119	5.64976	3.17729	1.79434	6.60144	1.60623
GID6932229	2012-2013	2013-2014				8.17281	6.19976	6.38481	3.46301	2.06613	6.69742	2.3101
GID6932258	2012-2013	2013-2014				7.85761	5.91054	5.8933	3.3296	1.84652	5.53895	2.41615
GID6932281	2012-2013	2013-2014				8.25989	5.86515	6.28988	3.59002	2.51062	5.75844	2.45856
GID6932304	2012-2013	2013-2014				8.17643	6.46635	6.06538	3.2604	1.74011	6.30085	1.42954
GID6932308	2012-2013	2013-2014				7.82721	6.3912	6.34002	3.89359	2.20101	6.25546	2.04785
GID6932311	2012-2013	2013-2014				8.46049	6.28777	6.13718	3.58183	1.66896	6.66023	1.78222
GID6932325	2012-2013	2013-2014				8.21741	6.41129	6.87108	3.70386	2.44909	6.51737	2.69443
GID6932344	2012-2013	2013-2014				8.25217	6.4992	5.77253	3.70127	2.69153	6.85401	2.71565
GID6932355	2012-2013	2013-2014				8.02931	6.65024	6.76284	4.05321	2.56653	6.79598	2.90761
GID6932388	2012-2013	2013-2014				7.60852	5.19265	6.43691	3.52196	2.32422	6.17619	2.23276
GID6932413	2012-2013	2013-2014				7.83476	5.65099	5.8956	3.33892	2.25179	6.03854	1.89273
GID6932436	2012-2013	2013-2014				7.66135	5.64424	6.27913	3.44953	2.54701	5.19264	2.33848
GID6932459	2012-2013	2013-2014				8.1241	4.73948	6.07628	3.08271	1.67714	6.23951	1.55574
GID6932487	2012-2013	2013-2014				8.84825	5.07355	6.1948	3.08569	1.13932	6.14874	1.84145
GID6932510	2012-2013	2013-2014				8.15942	5.96794	6.39194	3.67731	1.85009	6.39514	2.59037
GID6932511	2012-2013	2013-2014				8.34836	6.05053	6.28254	3.47865	1.4956	6.10496	2.35525
GID6932516	2012-2013	2013-2014				8.76544	6.31765	6.59137	3.10514	1.46162	6.93235	2.949
GID6932535	2012-2013	2013-2014				8.42733	5.48357	6.29964	3.53073	1.00201	6.22996	1.44305
GID6932576	2012-2013	2013-2014				8.37762	6.86006	6.70647	4.12969	2.22893	6.63696	2.6923
GID6932577	2012-2013	2013-2014				8.48786	6.41884	6.71559	3.87523	2.16098	6.57967	2.56581
GID6932583	2012-2013	2013-2014				8.7231	6.04384	6.59365	3.26213	2.15073	6.538	2.48248
GID6932621	2012-2013	2013-2014				6.99704	5.6771	5.03896	4.02699	2.13688	5.62836	2.01333
GID6932622	2012-2013	2013-2014				7.99663	5.99257	6.35691	3.72789	2.06637	6.97732	1.99175
GID6932636	2012-2013	2013-2014				8.13113	5.86906	4.38996	3.8447	2.14649	6.58298	1.50068
GID6932693	2012-2013	2013-2014				7.7191	5.74034	6.07315	3.37223	1.11701	6.42896	2.2224
GID6932701	2012-2013	2013-2014				8.23446	5.81251	6.31588	3.75839	2.23944	6.51899	3.10856
GID6932716	2012-2013	2013-2014				8.25669	5.76117	5.47999	3.32461	0.858032	6.64101	1.70901
GID6932722	2012-2013	2013-2014				7.72205	5.84451	6.27144	3.53815	0.975981	6.75039	2.5788
GID6932724	2012-2013	2013-2014				7.59884	5.52233	6.2042	3.64083	1.59778	6.27122	2.09443
GID6932729	2012-2013	2013-2014				7.61088	5.59004	5.93298	3.89009	2.17919	6.08819	1.9538
GID6932747	2012-2013	2013-2014				7.77253	4.98687	5.6282	3.4511	0.863314	5.7736	1.93572
GID6932756	2012-2013	2013-2014				7.78813	6.10592	5.43219	3.31568	0.858827	6.5861	2.42679
GID6932772	2012-2013	2013-2014				7.14699	6.18106	5.25726	3.61181	2.85113	5.41944	2.35909
GID6932789	2012-2013	2013-2014				7.90693	6.64089	6.53874	3.55676	2.24601	6.55188	2.19242
GID6932818	2012-2013	2013-2014				7.48947	6.09773	6.29943	3.89902	2.15883	5.43134	1.34346
GID6932821	2012-2013	2013-2014				7.85331	6.18776	6.23333	4.10958	2.42165	6.52956	2.31816
GID6932835	2012-2013	2013-2014				7.93254	6.22571	6.02022	3.41911	1.44024	6.44994	1.74897
GID6932860	2012-2013	2013-2014				7.84477	7.03895	6.61168	3.45259	1.98447	6.60396	1.84941
GID6932894	2012-2013	2013-2014				7.95655	6.9705	6.65612	3.70184	1.62485	6.88596	1.86206
GID6932901	2012-2013	2013-2014				8.08011	6.7205	6.30854	3.71003	1.46075	6.64414	1.57412
GID6932932	2012-2013	2013-2014				8.21749	6.44446	6.21623	3.78443	2.14857	7.32048	2.62025
GID6932959	2012-2013	2013-2014				8.68652	6.61857	6.40883	3.94589	1.82998	6.56527	2.05403
GID6932997	2012-2013	2013-2014				8.67911	6.43559	6.24409	3.47916	1.78689	6.25741	2.42059
GID6933005	2012-2013	2013-2014				8.02068	6.13425	5.58084	3.73511	2.41189	6.49179	2.02401
GID6933007	2012-2013	2013-2014				7.54315	5.88871	5.70392	3.56621	2.09009	5.71202	1.49797
GID6933031	2012-2013	2013-2014				7.8145	6.33514	5.48854	3.79389	1.94714	6.30057	1.24648
GID6933127	2012-2013	2013-2014				7.5426	5.55315	5.35406	3.70907	2.08624	5.85563	1.67282
GID6933164	2012-2013	2013-2014				7.67112	6.16927	6.47964	3.74734	2.1743	5.94133	1.28994
GID6933166	2012-2013	2013-2014				8.23597	6.47581	5.73776	3.55612	2.10892	6.15413	1.71182
GID6933168	2012-2013	2013-2014				7.97227	5.73623	4.90813	3.51296	2.24289	6.28508	2.18429
GID6933171	2012-2013	2013-2014				8.06187	6.31956	6.02494	3.74436	2.41212	6.4949	2.21703
GID6933173	2012-2013	2013-2014				8.0301	5.7087	5.22551	3.72948	2.25507	5.79996	2.54589
GID6933178	2012-2013	2013-2014				8.57834	5.5279	5.71838	3.51594	1.41277	6.10279	2.01018
GID6933179	2012-2013	2013-2014				8.09382	6.45126	5.48249	3.60002	2.20251	6.108	2.23042
GID6933184	2012-2013	2013-2014				8.40838	6.25037	5.37707	3.68782	2.23841	6.13627	2.2014
GID6933189	2012-2013	2013-2014				8.12089	6.16177	6.01912	3.83196	2.25173	6.64997	2.60799
GID6933190	2012-2013	2013-2014				8.08327	5.88201	6.76345	3.82155	2.47738	7.06738	2.23522
GID6933196	2012-2013	2013-2014				8.46893	6.24213	5.65353	3.54402	1.93122	7.18643	1.5693
GID6933206	2012-2013	2013-2014				8.89396	5.83291	5.95102	3.66976	2.3293	6.94164	2.46439
GID6933223	2012-2013	2013-2014				8.64012	6.14169	6.43489	3.27467	2.12097	6.79134	2.24489
GID6933230	2012-2013	2013-2014				8.45502	5.59332	6.04302	3.77691	2.06776	7.03613	2.29549
GID6933246	2012-2013	2013-2014				7.6984	5.80017	5.70252	3.30369	1.8184	6.92973	2.14965
GID6933250	2012-2013	2013-2014				7.94138	5.75627	6.10754	3.68539	2.08058	7.30101	2.67346
GID6933253	2012-2013	2013-2014				8.16749	6.25032	6.02032	3.96143	2.30622	6.76455	2.57227
GID6933280	2012-2013	2013-2014				7.03414	5.22714	4.76053	3.83695	2.35714	5.35576	2.41032
GID6933291	2012-2013	2013-2014				6.97005	5.1758	5.91381	3.70302	2.32701	5.56037	2.08666
GID6933294	2012-2013	2013-2014				8.26962	5.75839	5.86082	3.66657	2.0206	6.45844	2.34038
GID6933310	2012-2013	2013-2014				8.73724	5.77922	5.2876	3.51478	0.934706	6.32972	1.94529
GID6933311	2012-2013	2013-2014				8.42794	5.89753	5.71039	3.7313	2.18791	6.53731	2.41107
GID6933313	2012-2013	2013-2014				8.76453	5.92059	6.60783	3.88309	2.50137	6.44281	2.37982
GID6933319	2012-2013	2013-2014				8.3571	6.40273	6.71495	3.95898	2.04368	6.61692	2.46762
GID6933351	2012-2013	2013-2014				8.44101	5.62892	4.88874	3.62416	1.88983	5.94579	2.36345
GID6933396	2012-2013	2013-2014				8.94239	5.97491	5.55427	3.96047	2.44176	6.53805	2.92744
GID6933397	2012-2013	2013-2014				9.05144	6.33577	6.82093	3.73948	1.62894	6.37064	2.18116
GID6933401	2012-2013	2013-2014				9.61764	6.48309	6.74686	3.80794	1.65906	6.40933	2.13577
GID6933409	2012-2013	2013-2014				9.06508	6.36404	5.78732	3.80347	2.13791	6.18909	2.29351
GID6933420	2012-2013	2013-2014				8.69346	6.26211	6.24885	3.8124	1.92124	6.19951	2.49143
GID6933421	2012-2013	2013-2014				8.99736	6.7849	5.17737	3.88806	2.52298	6.94727	2.22897
GID6933426	2012-2013	2013-2014				8.32433	7.01555	4.91298	3.56514	1.66849	7.74935	2.30486
GID6933427	2012-2013	2013-2014				8.30472	6.65395	5.41839	3.93791	2.19093	6.72554	2.54593
GID6933431	2012-2013	2013-2014				8.93162	6.75811	4.42295	2.99892	0.703107	7.11096	2.14712
GID6933451	2012-2013	2013-2014				8.63102	7.36005	5.13349	2.95874	1.34606	7.23596	2.47599
GID6933453	2012-2013	2013-2014				8.4916	5.98505	5.27024	3.15145	1.48836	6.65411	2.62405
GID6933454	2012-2013	2013-2014				8.49386	6.37865	5.13349	3.52571	2.3967	6.79102	2.38745
GID6933508	2012-2013	2013-2014				9.10849	6.20752	5.40016	3.66112	2.2858	7.02316	2.37926
GID6933545	2012-2013	2013-2014				7.77668	5.94264	5.16939	3.74074	2.41913	6.56483	2.65605
GID6933558	2012-2013	2013-2014				8.90435	6.62717	6.16727	3.75004	2.36682	6.66683	2.51804
GID6933570	2012-2013	2013-2014				8.36133	6.17702	5.38151	3.94052	1.78669	7.02843	2.29185
GID6933598	2012-2013	2013-2014				7.56475	5.60187	5.93821	3.72698	2.48605	5.95031	2.00241
GID6933599	2012-2013	2013-2014				7.23742	5.53491	4.0459	3.59379	1.6008	6.42724	2.12667
GID6933601	2012-2013	2013-2014				8.13827	6.60633	5.0459	3.64885	1.72387	7.08424	2.89973
GID6933631	2012-2013	2013-2014				7.66161	5.89428	5.18208	3.33263	1.52451	7.03885	2.29929
GID6933633	2012-2013	2013-2014				8.66217	5.30946	4.41399	3.91969	2.49375	6.16906	2.13113
GID6933637	2012-2013	2013-2014				6.84243	5.92925	5.54561	3.72177	2.58605	5.77471	2.31342
GID6933641	2012-2013	2013-2014				7.73077	6.48506	6.33821	3.65555	2.02387	6.5009	1.98827
GID6933643	2012-2013	2013-2014				6.48706	5.00291	4.4043	3.55659	2.23413		2.33946
GID6933659	2012-2013	2013-2014				8.59478	6.49175	6.67781	3.83784	2.28862	7.18171	2.0039
GID6933666	2012-2013	2013-2014				8.22152	6.45678	6.05388	3.74409	2.1258	7.37888	2.27845
GID6933678	2012-2013	2013-2014				8.31472	5.68372	5.18664	3.79469	2.254	7.0448	2.04482
GID6933695	2012-2013	2013-2014				7.17935	5.52375	5.14106	3.35123	1.20785	5.78216	1.49423
GID6933705	2012-2013	2013-2014				7.81674	6.07285	5.30744	3.80138	2.24759	6.5329	2.17875
GID6933727	2012-2013	2013-2014				6.46849	5.57699	5.46973	3.68963	2.25991	5.21298	2.04928
GID6933737	2012-2013	2013-2014				6.98283	6.12684	4.73241	3.36745	1.78091	5.8164	2.48753
GID6933764	2012-2013	2013-2014				7.44489	5.66702	6.49138	3.56834	1.92458	5.98753	2.25538
GID6933775	2012-2013	2013-2014				7.71845	5.92595	6.42472	3.33843	2.09358	6.08723	1.67577
GID6933781	2012-2013	2013-2014				7.02472	5.40884	5.34153	3.86745	2.43425		2.26134
GID6933797	2012-2013	2013-2014				8.79436	6.63354	4.78768	3.83323	2.76825	6.58351	2.51729
GID6933804	2012-2013	2013-2014				7.89182	5.89396	6.70791	4.13233	2.45191	5.64378	1.95702
GID6933816	2012-2013	2013-2014				7.87733	5.68934	6.8401	3.59513	2.08991	6.6289	1.43693
GID6933817	2012-2013	2013-2014				7.45119	6.0636	6.35805	3.74692	2.22891	5.68098	2.04631
GID6933823	2012-2013	2013-2014				7.35909	6.96166	5.09651	2.82951	1.67558	6.90717	2.07756
GID6933824	2012-2013	2013-2014				7.30654	6.2005	6.37742	3.65242	1.64291	5.92131	1.08053
GID6933825	2012-2013	2013-2014				7.70752	6.93488	5.65833			6.60658	2.06565
GID6933854	2012-2013	2013-2014				9.17876	6.87833	6.43668	3.46567	1.20391	6.35732	2.09988
GID6933855	2012-2013	2013-2014				8.94816	6.44381	6.24181	3.59662	1.75558	6.08426	2.40494
GID6933862	2012-2013	2013-2014				8.57085	6.81732	6.3797	3.30123	1.86291	6.81342	1.91535
GID6933892	2012-2013	2013-2014				8.92442	6.19902	5.79623	3.53933	2.13658	6.77771	2.09095
GID6933932	2012-2013	2013-2014				8.64011	5.97329	5.9632	3.29103	1.70493	6.43128	2.31563
GID6933989	2012-2013	2013-2014				7.95705	5.26793	5.54667	3.88924	2.19211	5.97592	2.0076
GID6934038	2012-2013	2013-2014				8.47333	5.89516	4.94667	3.30963	1.0107	6.2475	2.27173
GID6934044	2012-2013	2013-2014				7.82398	5.96957	5.96548	3.59162	2.27737	5.58158	2.22337
GID6934046	2012-2013	2013-2014				7.97295	5.89963	5.1763	2.86841	0.602369	6.42384	1.6073
GID6934047	2012-2013	2013-2014				7.61363	5.62805	6.51476	3.7754	1.91583	6.41342	2.09614
GID6934080	2012-2013	2013-2014				7.92175	6.8654	5.98485	3.67868	0.660702	6.82786	2.33275
GID6934091	2012-2013	2013-2014				7.84944	6.56629	5.32673			6.13664	1.05373
GID6934094	2012-2013	2013-2014				7.7037	5.91748	5.19682	3.84832	1.94468	6.53545	2.22486
GID6934099	2012-2013	2013-2014				7.65506	5.95989	5.431	3.91975	2.35942	6.02503	2.2323
GID6934102	2012-2013	2013-2014				7.57378	6.2667	5.56019	3.91174	2.43205	6.14238	2.56643
GID6934109	2012-2013	2013-2014				8.17022	6.29125	6.46161	3.49508	2.24359	6.19298	2.4645
GID6934113	2012-2013	2013-2014				8.36664	6.32696	5.90264	3.7049	1.79679	6.59104	2.06941
GID6934155	2012-2013	2013-2014				8.16971	6.49586	6.57785	3.83064	2.30192	6.67587	2.09545
GID6934179	2012-2013	2013-2014				8.12396	6.39765	6.63483	3.28079	0.976923	6.21232	1.57908
GID6934203	2012-2013	2013-2014				9.18464	7.05316	6.21888	3.94522	2.40513	6.42363	2.34694
GID6934223	2012-2013	2013-2014				9.40669	6.80464	6.78526	3.06799	0.783334	7.39834	1.98459
GID6934227	2012-2013	2013-2014				8.73578	5.86417	5.90776	3.75251	2.29551	5.84328	2.41836
GID6934229	2012-2013	2013-2014				8.9643	6.76893	5.98298	3.84776	1.7218	6.88345	2.39753
GID6934233	2012-2013	2013-2014				9.07092	6.13798	6.74195	3.82915	1.925	6.67512	2.25244
GID6934234	2012-2013	2013-2014				9.49667	6.67239	6.20616	3.51919	1.99385	6.80618	2.29526
GID6934239	2012-2013	2013-2014				8.89123	6.83161	6.3771	3.74538	2.19513	6.18341	2.45598
GID6934240	2012-2013	2013-2014				9.20776	6.81301	6.262	3.22083	1.21693	7.08668	2.4783
GID6934245	2012-2013	2013-2014				8.73341	5.82566	6.21528	3.1799	0.921415	5.73624	2.40017
GID6934256	2012-2013	2013-2014				9.31656	6.4648	6.81129	4.09211	2.3509	6.60677	2.35776
GID6934272	2012-2013	2013-2014				9.47077	6.24977	7.1657	3.50431	2.14577	7.25484	2.2774
GID6934286	2012-2013	2013-2014				8.83634	5.9514	6.35317	3.60029	2.12398	6.20052	2.13529
GID6934287	2012-2013	2013-2014				9.1437	5.81078	6.09904	3.38898	1.96372	6.05469	1.86223
GID6934300	2012-2013	2013-2014				8.71792	5.90007	6.14804	3.30118	1.15283	6.09189	2.01922
GID6934301	2012-2013	2013-2014				8.75005	6.25646	7.25687	3.45595	1.95731	6.41407	1.65836
GID6934313	2012-2013	2013-2014				9.04672	6.74084	6.73494	3.66725	2.07654	6.55395	2.36818
GID6934324	2012-2013	2013-2014				8.69739	6.24456	6.26086	3.3183	1.61244	6.36942	2.35032
GID6934338	2012-2013	2013-2014				9.43245	6.55929	7.23408	3.8235	2.06949	6.9721	2.56833
GID6934364	2012-2013	2013-2014				9.34452	6.35766	5.9281	3.15237	1.07911	6.63282	2.41654
GID6934403	2012-2013	2013-2014				9.48959	5.78378	6.33407	3.64427	1.83101	6.3427	2.42678
GID6934408	2012-2013	2013-2014				8.77997	6.28154	6.49846	3.9404	2.35152	6.23705	2.62693
GID6934475	2012-2013	2013-2014				8.80502	6.20342	6.75487	3.61153	1.96883	6.54508	2.5689
GID6934482	2012-2013	2013-2014				10.0948	6.65729	6.5429	3.52522	1.77267	6.60907	2.66637
GID6934533	2012-2013	2013-2014				8.66598	6.63348	6.56342	3.27522	1.57588	6.10982	2.7564
GID6934540	2012-2013	2013-2014				8.51296	5.88571	6.19191	4.13013	2.51562	5.28541	2.60089
GID6934547	2012-2013	2013-2014				9.03155	6.15803	6.44034	3.65022	2.30793	5.9491	2.24449
GID6934561	2012-2013	2013-2014				8.34784	6.39762	5.5184	3.33995	2.30729	6.6738	2.35163
GID6934562	2012-2013	2013-2014				8.76926	5.68931	6.41582	3.48902	2.39265	6.66531	2.37361
GID6934566	2012-2013	2013-2014				8.22046	5.53381	6.0728	3.89825	2.64842	4.84091	2.64966
GID6934567	2012-2013	2013-2014				8.87564	5.86342	6.40557	3.65643	2.18624	6.16085	2.79772
GID6934614	2012-2013	2013-2014				8.3697	5.73023	6.2426	3.77325	2.44137	6.37588	2.51275
GID6934629	2012-2013	2013-2014				8.57847	5.87458	5.69901	3.55004	2.30483	6.1802	2.20918
GID6934723	2012-2013	2013-2014				8.53605	5.86041	6.53265	3.24322	1.07332	6.84642	1.74747
GID6934724	2012-2013	2013-2014				9.10302	6.30461	7.2278	3.90245	2.23742	7.30252	2.07113
GID6934774	2012-2013	2013-2014				8.94812	6.19226	6.42324	3.41659	1.41947	6.32633	2.69464
GID6934786	2012-2013	2013-2014				9.27324	6.34482	5.89274	3.80748	2.02855	6.5552	2.48671
GID6934788	2012-2013	2013-2014				9.69633	6.2161	6.1332	3.67057	2.35868	6.53585	2.18463
GID6934791	2012-2013	2013-2014				9.54455	5.84482	6.32807	3.96745	2.30739	6.70549	2.29772
GID6934811	2012-2013	2013-2014				8.45742	5.97279	5.47793	3.87072	2.2106	5.99046	2.07004
GID6934816	2012-2013	2013-2014				9.7346	5.56729	7.14859	3.80227	2.57534	6.04403	2.00159
GID6935144	2012-2013	2013-2014				8.71067	5.97763	5.08203	3.31807	1.76223	6.23141	2.53077
GID6935237	2012-2013	2013-2014				8.84734	5.4196	5.9373	3.45199	1.52441	6.09301	1.87601
GID6935245	2012-2013	2013-2014				9.117	5.93671	6.23815	3.36643	1.57633	6.25447	1.99506
GID6935246	2012-2013	2013-2014				9.0951	5.86677	6.13559	3.33369	1.86735	6.03275	1.64313
GID6935247	2012-2013	2013-2014				8.73357	5.98954	6.18687	3.43116	1.98594	6.33855	1.73613
GID6935249	2012-2013	2013-2014				8.47868	6.25963	6.40795	3.54872	1.91992	6.1823	1.91619
GID6935251	2012-2013	2013-2014				8.42692	5.48433	6.30653	3.50854	1.75069	6.5015	1.73985
GID6935253	2012-2013	2013-2014				8.74277	6.45338	5.50028	3.51182	2.04359	6.29546	1.83505
GID6935254	2012-2013	2013-2014				9.14676	6.16097	6.35726	3.53935	1.70577	6.60052	1.6602
GID6935255	2012-2013	2013-2014				9.12182	6.23983	6.10199	3.53935	1.89359	6.32224	1.6669
GID6935274	2012-2013	2013-2014				8.59219	5.87615	5.99468	3.82693	1.837	7.00283	2.28351
GID6935359	2012-2013	2013-2014				8.87942	6.11871	5.64596	3.45342	1.82161	7.22232	1.63023
GID6935367	2012-2013	2013-2014				9.40358	6.10085	6.92801	3.76815	2.24854	7.10774	2.77904
GID6935372	2012-2013	2013-2014				9.55974	5.83448	6.75365	3.49732	2.33828	7.35179	2.87651
GID6935422	2012-2013	2013-2014				8.63614	6.39769	4.97878	3.37308	1.82559	6.49639	2.08905
GID6935429	2012-2013	2013-2014				8.90893	6.34635	5.63519	3.7213	2.39802	6.44282	3.10691
GID6935577	2012-2013	2013-2014				9.47608	6.27784	6.67077	3.67148	2.27537	6.9671	1.50413
GID6935583	2012-2013	2013-2014				9.6576	6.1588	6.65368	3.85303	2.40165	6.95297	1.78762
GID6935584	2012-2013	2013-2014				9.19232	6.13871	6.56137	3.90958	2.29332	7.3555	1.69163
GID6935634	2012-2013	2013-2014				9.33025	5.89092	5.44149	3.07015	2.16539	6.76206	2.56649
GID6935651	2012-2013	2013-2014				9.52626	6.87679	6.56913	3.63562	2.05898	7.39524	2.97275
GID6935676	2012-2013	2013-2014				7.85382	5.50253	4.91785	4.28741	2.63013	4.77099	2.53897
GID6935732	2012-2013	2013-2014				8.30838	5.63724	5.04433	3.8781	2.35147	5.2951	2.14607
GID6935775	2012-2013	2013-2014				8.5622	5.04647	5.99874	3.1214	0.664927	6.77724	1.98461
GID6935804	2012-2013	2013-2014				8.36811	6.15361	5.1976	3.70771	2.42198	5.94242	1.95857
GID6935821	2012-2013	2013-2014				8.77227	5.11269	5.21185	3.27617	1.58544	6.88885	2.73461
GID6935822	2012-2013	2013-2014				8.90101	5.64394	5.82894	3.14001	1.45723	7.0518	2.05753
GID6935823	2012-2013	2013-2014				9.55489	6.03605	4.12524	3.20251	1.55852	7.61802	2.35813
GID6935826	2012-2013	2013-2014				9.34322	5.45049	6.24262	3.70325	2.1457	6.68126	2.43848
GID6935830	2012-2013	2013-2014				8.89734	5.73397	6.24376	3.29626	1.82711	6.25492	1.64756
GID6935832	2012-2013	2013-2014				8.91413	5.54498	6.13436	3.3595	1.33223	6.6143	2.35738
GID6935855	2012-2013	2013-2014				8.80076	5.91847	6.60308	3.21215	2.12207	6.25288	2.14912
GID6935879	2012-2013	2013-2014				9.21702	6.46907	4.85721	3.6251	2.38361	7.24246	1.86638
GID6935883	2012-2013	2013-2014				9.69608	6.08811	5.11704	3.56558	2.41182	7.15466	1.63498
GID6935894	2012-2013	2013-2014				8.84007	6.1335	5.49197	3.67644	2.22335	6.05943	2.4646
GID6935906	2012-2013	2013-2014				8.77177	5.96088	6.64753	3.11989	0.788097	6.10109	2.01519
GID6935910	2012-2013	2013-2014				8.3632	6.39838	5.46462	3.19578	1.11951	6.36821	1.67144
GID6935916	2012-2013	2013-2014				9.02854	6.04868	6.26348	3.33939	1.80476	6.55124	2.49138
GID6935918	2012-2013	2013-2014				8.82033	6.0756	5.83526	3.50346	1.63319	6.33416	1.95919
GID6935944	2012-2013	2013-2014				8.95688	6.4201	6.64152	4.14334	2.32421	7.36541	3.03211
GID6935946	2012-2013	2013-2014				9.26207	6.85239	6.32927	3.94096	2.42357	7.04398	2.82154
GID6935947	2012-2013	2013-2014				9.14417	5.78914	6.13668	3.47296	1.16652	7.09904	2.02467
GID6935948	2012-2013	2013-2014				8.80668	6.29584	6.34637	4.16864	2.17678	7.14294	2.35577
GID6935986	2012-2013	2013-2014				8.46447	5.71662	4.62884	3.66774	1.9846	6.58797	1.01353
GID6935994	2012-2013	2013-2014				8.7396	5.36245	5.38952	3.26298	1.68845	5.98678	2.36397
GID6936049	2012-2013	2013-2014				8.2789	5.25849	5.84432	3.15148	2.24864	6.6581	2.07667
GID6936055	2012-2013	2013-2014				7.52437	5.46384	6.7503	3.5302	2.19864	6.47357	2.00748
GID6936058	2012-2013	2013-2014				8.6374	5.53899	6.36056	4.03466	2.53518	6.06286	2.26343
GID6936065	2012-2013	2013-2014				8.28025	5.28155	6.40614	3.4677	2.10313	6.0636	2.13694
GID6936066	2012-2013	2013-2014				8.40427	5.14911	5.57309	3.44612	2.07813	6.04351	1.79617
GID6936073	2012-2013	2013-2014				9.75098	6.21161	7.40899	3.63883	1.87108	7.51449	1.5484
GID6936076	2012-2013	2013-2014				9.04762	6.43259	7.25515	3.79731	2.21915	7.32774	1.90703
GID6936089	2012-2013	2013-2014				8.34558	6.20045	6.19646	3.50788	1.96723	6.74961	1.7292
GID6936091	2012-2013	2013-2014				8.97411	6.16474	6.50301	3.47663	1.97172	6.51821	1.5923
GID6936094	2012-2013	2013-2014				8.24679	5.53155	6.12694	3.78317	2.43518	6.73473	2.06626
GID6936095	2012-2013	2013-2014				8.00215	5.57694	5.86939	3.87321	2.16018	6.17967	1.83411
GID6936102	2012-2013	2013-2014				8.08589	5.58363	6.29902	3.72142	2.26018	6.55988	1.9926
GID6936103	2012-2013	2013-2014				8.66195	5.59405	6.44603	3.93124	2.298	6.62387	2.16745
GID6936128	2012-2013	2013-2014				8.90262	6.1506	6.57708	3.91562	2.30185	6.63652	1.74632
GID6936142	2012-2013	2013-2014				8.63381	5.96236	6.37765	3.42603	1.51402	7.73027	1.87876
GID6936143	2012-2013	2013-2014				8.74423	6.06652	6.04945	3.336	1.19223	7.22729	1.79617
GID6936156	2012-2013	2013-2014				9.0288	6.14737	5.69892	3.9646	2.71229	6.34083	3.05453
GID6936166	2012-2013	2013-2014				8.08823	5.79692	5.02655	3.53975	1.85203	5.80734	1.87001
GID6936223	2012-2013	2013-2014				8.32086	5.6935	5.52798	3.60969	2.08344	6.881	2.24724
GID6936273	2012-2013	2013-2014				8.51608	6.30585	5.13823	3.66029	2.35203	6.64291	2.12671
GID6936326	2012-2013	2013-2014				8.66528	6.38634	6.56605	3.80572	2.04427	7.43201	2.65148
GID6936336	2012-2013	2013-2014				7.28316	5.29036	4.61448	3.89947	2.42119		2.02351
GID6936366	2012-2013	2013-2014				8.15386	5.45926	5.54155	3.60409	2.28273	6.44987	2.31592
GID6936367	2012-2013	2013-2014				7.67279	5.72563	5.26577	3.64873	2.12247	6.68052	2.43869
GID6936368	2012-2013	2013-2014				7.52687	5.18321	5.37289	3.64799	2.37055	6.16118	2.42678
GID6936371	2012-2013	2013-2014				7.97485	5.3536	4.44753	3.71644	2.36927	6.53097	2.62991
GID6936381	2012-2013	2013-2014				8.81875	6.63262	6.35978	3.87046	2.65388	6.56668	2.6939
GID6936383	2012-2013	2013-2014				7.66404	5.71521	6.05209	3.08995	1.8167	6.64778	2.27648
GID6936392	2012-2013	2013-2014				7.71424	5.63113	4.92674	3.73058	2.25516	6.73112	2.34419
GID6936437	2012-2013	2013-2014				8.11736	5.75762	5.6179	4.00513	2.42311	6.40895	2.50491
GID6936440	2012-2013	2013-2014				8.43576	6.06119	5.34668	3.81391	2.13401	6.71698	2.56666
GID6936467	2012-2013	2013-2014				7.7623	4.88711	4.73534	3.70663	2.22185	6.56747	2.11027
GID6936469	2012-2013	2013-2014				8.59697	5.4816	4.81227	3.82493	2.42954	7.22297	2.06637
GID6936474	2012-2013	2013-2014				8.26811	5.36776	5.55927	3.94324	1.60198	6.845	2.17202
GID6936475	2012-2013	2013-2014				7.80274	5.28964	4.88406	3.8041	1.72634	7.09202	2.14226
GID6936493	2012-2013	2013-2014				8.4659	5.43993	5.77694	3.34874	2.00518	6.93205	2.15342
GID6936496	2012-2013	2013-2014				8.25561	5.99797	5.69261	3.56898	2.12313	6.8569	2.37217
GID6936537	2012-2013	2013-2014				8.45635	5.57982	4.85329	2.94696	2.33082	6.63741	2.22039
GID6936538	2012-2013	2013-2014				8.47408	5.48309	5.14845	3.20365	1.56864	7.17238	2.65937
GID6936542	2012-2013	2013-2014				8.76574	5.8499	5.70457	3.82642	2.543	7.05631	2.43467
GID6936543	2012-2013	2013-2014				8.73885	5.69217	6.08691	3.8108	2.49044	6.49753	2.24494
GID6936572	2012-2013	2013-2014				9.49608	6.71451	5.90823	3.58241	2.25501	6.30303	2.29317
GID6936575	2012-2013	2013-2014				8.11241	6.26956	5.13843	3.47973	1.88578	6.53964	1.98513
GID6936614	2012-2013	2013-2014				8.60014	5.47195	5.5031	3.36664	1.82296	6.60065	2.2835
GID6936618	2012-2013	2013-2014				8.81393	6.13638	4.77034	3.43137	1.40053	6.54261	1.59302
GID6936686	2012-2013	2013-2014				8.06584	5.69115	6.44596	3.74305	2.23782	5.76935	2.01929
GID6936770	2012-2013	2013-2014				8.89513	5.5721	5.90807	3.26686	1.93397	6.41593	2.10635
GID6936788	2012-2013	2013-2014				8.34897	6.12939	6.46876	3.39707	2.30512	6.12947	1.32807
GID6936903	2012-2013	2013-2014				8.18766	5.98177	5.83695	3.4461	2.05555	5.93221	1.77332
GID6936933	2012-2013	2013-2014				8.32283	6.41555	6.20048	3.60458	2.27029	6.17105	2.32614
GID6936939	2012-2013	2013-2014				8.28131	6.16704	6.05689	3.67973	2.17093	6.24991	1.54489
GID6937090	2012-2013	2013-2014				8.80666	6.8471	6.74521	3.51753	2.6376	6.97908	2.5873
GID6937215	2012-2013	2013-2014				8.46024	6.43785	6.49193	3.12521	1.5969	6.32539	2.08093
GID6937250	2012-2013	2013-2014				8.70776	6.35378	6.28224	3.8886	2.43536	6.59548	1.6851
GID6937313	2012-2013	2013-2014				7.95393	5.79128	6.26287	2.88711	1.47126	6.57539	1.95444
GID6937415	2012-2013	2013-2014				8.94411	5.65385	5.45797	2.93674	2.09139	6.29564	2.66615
GID6937457	2012-2013	2013-2014				8.15724	5.64492	5.66652		2.01319	5.39534	2.41764
GID6937486	2012-2013	2013-2014				8.53417	6.07349	6.35028	3.41665	2.16062	6.2882	1.93029
GID6937489	2012-2013	2013-2014				8.46117	5.83688	6.13718	3.13466	2.43947	6.20636	2.2346
GID6937491	2012-2013	2013-2014				8.37919	5.57498	6.22948	3.43823	2.02152	6.26142	2.19815
GID6937493	2012-2013	2013-2014				8.4633	5.73346	6.07678	3.38615	2.1696	6.4452	2.06347
GID6937494	2012-2013	2013-2014				8.28659	6.31307	5.97307	3.05058	2.22409	6.25472	1.74502
GID6937550	2012-2013	2013-2014				8.33054	6.29224	6.70356	3.49775	2.3478	6.86335	2.3038
GID6937553	2012-2013	2013-2014				8.61179	6.67617	6.67849	3.20981	2.41062	5.31499	2.52999
GID6937557	2012-2013	2013-2014				8.83789	6.41959	6.54745	3.9483	2.40756	6.325	2.38306
GID6937565	2012-2013	2013-2014				8.46174	6.20828	6.15543	3.93193	2.08063	6.36741	2.39943
GID6937679	2012-2013	2013-2014				8.39667	6.07733	6.52352	3.32553	2.47615	6.24613	2.17696
GID6937680	2012-2013	2013-2014				8.21155	5.57137	6.48819	3.21913	2.62038	6.29375	2.45895
GID6937749	2012-2013	2013-2014				7.49703	5.81096	6.15087	3.298	1.90692	6.35401	1.45077
GID6937750	2012-2013	2013-2014				8.20555	5.62792	6.17366	3.44755	2.07038	6.35699	1.83097
GID6937754	2012-2013	2013-2014				8.0421	5.76111	6.07452	3.6849	1.77102	6.04598	2.171
GID6937810	2012-2013	2013-2014				8.43901	6.00739	6.48592	3.78163	2.36589	6.61964	2.72383
GID6937831	2012-2013	2013-2014				8.47622	6.12712	6.10021	3.8409	2.24637	5.51109	1.89651
GID6937846	2012-2013	2013-2014				8.06358	5.86968	6.52529	3.53956	2.32394	5.97017	2.92479
GID6937853	2012-2013	2013-2014				7.86372	6.26552	5.28027	3.60504	2.00727	5.84815	1.8727
GID6937854	2012-2013	2013-2014				7.73274	6.58025	6.05007	3.4034	1.23355	5.93892	2.13089
GID6937855	2012-2013	2013-2014				7.68799	6.83397	6.0193	3.71143	2.46817	5.8541	2.20232
GID6937874	2012-2013	2013-2014				8.25197	5.81686	5.60677	3.71962	2.54188		2.12047
GID6937895	2012-2013	2013-2014				8.149	6.12192	5.92586	3.672	2.56112	5.11451	2.81244
GID6938021	2012-2013	2013-2014				8.53287	5.84294	6.43981	3.7532	1.48021	6.42193	1.39096
GID6938022	2012-2013	2013-2014				8.3796	5.54086	6.523	3.95484	1.06291	6.30735	1.31656
GID6938099	2012-2013	2013-2014				7.93497	6.05053	5.92471	3.94145	2.45137	5.70318	1.72727
GID6938116	2012-2013	2013-2014				7.84928	5.20611	5.65377	3.86405	1.97278	4.9297	1.92181
GID6938124	2012-2013	2013-2014				7.98486	5.47695	5.22329	3.76881	2.20483	5.54726	1.58327
GID6938141	2012-2013	2013-2014				7.59975	5.37501	5.74323	3.6639	2.01829	4.76601	2.57657
GID6938142	2012-2013	2013-2014				7.71891	5.84079	5.6099	3.7703	2.17085	4.76676	2.96794
GID6938147	2012-2013	2013-2014				8.29181	6.06921	6.68056	3.88042	1.89137	6.66333	2.25291
GID6938149	2012-2013	2013-2014				8.0525	6.56102	6.55064	4.05676	2.31252	6.36423	2.25737
GID6938150	2012-2013	2013-2014				7.61516	5.71058	6.41845	3.97268	2.37406	4.93194	2.89428
GID6938152	2012-2013	2013-2014				8.11184	6.35492	6.51417	4.1386	2.18047	5.87911	2.28862
GID6938153	2012-2013	2013-2014				8.86599	5.86608	5.60648	4.2517	2.03175	6.01378	2.4285
GID6938177	2012-2013	2013-2014				8.16036	6.44644	5.2287	2.99798		6.12985
GID6938202	2012-2013	2013-2014				8.16155	5.70091	6.18255	3.40497	0.645853	6.18119	2.45231
GID6938275	2012-2013	2013-2014				8.13803	6.45091	6.276	3.14381	1.90996	6.32851	1.93446
GID6938279	2012-2013	2013-2014				7.6433	6.22025	6.04466	3.67134	2.07662	6.02717	2.26928
GID6938304	2012-2013	2013-2014				8.0334	5.29044	4.94957	3.25318	1.56652	5.88149	0.975158
GID6938320	2012-2013	2013-2014				8.09479	6.08359	5.92792	3.41911	1.94985	6.52509	2.3829
GID6938324	2012-2013	2013-2014				7.89003	6.70711	5.45612	3.43548	1.8896	6.46036	2.39257
GID6938333	2012-2013	2013-2014				7.40692	5.89758	6.3849	3.77178	2.01139	5.87777	2.47069
GID6938334	2012-2013	2013-2014				7.88088	6.31648	6.45099	3.72045	2.11396	6.06601	2.3137
GID6938348	2012-2013	2013-2014				8.37442	6.21901	6.85213	3.94812	1.86652	6.41051	1.52427
GID6938395	2012-2013	2013-2014				9.08694	5.70264	5.84814	3.89976	1.57549	6.90307	1.51385
GID6938411	2012-2013	2013-2014				8.3849	6.0449	5.31025	3.73905	1.93896	6.80039	2.01385
GID6938429	2012-2013	2013-2014				8.27284	6.05761	6.23497	3.74478	1.6465	6.37497	2.20258
GID6938438	2012-2013	2013-2014				7.62721	6.50776	5.30506	3.69195	1.85548	6.11158	1.84767
GID6938445	2012-2013	2013-2014				8.23807	5.80315	5.68569	3.47916	2.14073	5.45309	2.02178
GID6938448	2012-2013	2013-2014				7.90369	5.7786	6.27144	3.35713	1.9933	6.13613	2.17579
GID6938450	2012-2013	2013-2014				8.10787	6.03827	6.14039	3.6421	0.892655	6.40548	1.51731
GID6938547	2012-2013	2013-2014				9.0516	5.5472	5.60591			6.89878	0.844693
GID6938550	2012-2013	2013-2014				8.80407	6.55241	5.4099	3.5171	1.95163	6.63241	1.21374
GID6938551	2012-2013	2013-2014				7.83149	5.98098	5.73811	3.24925	1.35676	6.69565	1.98606
GID6938554	2012-2013	2013-2014				8.31747	6.27116	6.17344	3.83779	2.40419	6.42854	1.77252
GID6938555	2012-2013	2013-2014				8.41626	5.77116	5.81218	3.54463	2.30612	6.51708	2.31642
GID6938630	2012-2013	2013-2014				8.04413	5.79793	6.17504	3.77491	2.04909	7.02886	2.38137
GID6938702	2012-2013	2013-2014				7.72255	5.46837	5.01753	3.33886	2.00059	6.40413	2.5325
GID6938715	2012-2013	2013-2014				7.6111	5.88058	5.14972	3.5777	2.56854	5.82675	2.30036
GID6938770	2012-2013	2013-2014				7.80642	5.98061	6.08203	3.90289	2.25005		1.2153
GID6938804	2012-2013	2013-2014				7.23596	6.12496	5.88146	4.10527	1.97761	4.87873	2.15057
GID6938818	2012-2013	2013-2014				6.92781	5.85487	5.70254	3.33815	2.00838	5.77754	2.68182
GID6938827	2012-2013	2013-2014				7.19498	5.6138	6.03986	3.21613	1.90133	6.11682	1.78375
GID6938833	2012-2013	2013-2014				7.10261	5.97793	5.28831	3.51479	1.72435	6.57522	1.93029
GID6938839	2012-2013	2013-2014				7.83174	5.98835	6.34017	3.61896	1.94743	6.19947	1.9221
GID6938840	2012-2013	2013-2014				7.64871	6.20858	6.11566	3.60631	1.73846	6.64814	1.85812
GID6938841	2012-2013	2013-2014				7.91301	6.00323	6.27749	3.395	1.79935	6.30067	1.66615
GID6938842	2012-2013	2013-2014				7.75206	6.11856	6.14643	3.37863	1.58461	6.79471	1.55603
GID6938866	2012-2013	2013-2014				7.60269	6.40442	5.8169	3.73318	1.86008	5.97455	2.4591
GID6938868	2012-2013	2013-2014				7.68169	5.25115	6.02089	3.09256	1.9761	6.72009	2.49779
GID6938911	2012-2013	2013-2014				7.74605	5.81142	6.18044	3.8686	2.19341	6.52515	2.42711
GID6938937	2012-2013	2013-2014				7.5712	5.66689	5.73729	3.15458	1.87553	5.96598	2.41742
GID6939845	2012-2013	2013-2014				7.19982	5.53737	5.48449	3.42446	1.97912	6.31958	2.26338
GID6939881	2012-2013	2013-2014				8.16845	6.20418	6.90667	3.50928	2.44011	6.23198	2.78613
GID6939932	2012-2013	2013-2014				7.60853	5.96007	5.6131	2.91137	0.904483	6.57373	1.30231
GID7044357	2013-2014	2014-2015	2015-2016	2015-2016		7.62	6.43038	6.54356	4.86587	3.16684	6.02924	4.80934	7.68525	5.03802			5.99941	6.68531	5.20046	3.5505
GID7044472	2013-2014	2014-2015	2015-2016	2015-2016		7.43	5.93249	5.39183	4.46612	3.30408	5.5321	3.39952	7.32423	5.19052			7.54665	5.91675	5.03232	3.11549
GID7044536	2013-2014	2014-2015	2015-2016	2015-2016		7.35	5.96448	5.92231	4.4758	3.32075	6.28582	3.72244	6.66278	4.34008			7.3266	6.27663	4.1915	3.10889
GID7044573	2013-2014	2014-2015	2015-2016	2015-2016		7.47	5.48457	5.41747	4.69529	3.22395	6.82377	4.53122	6.97751	4.67341			6.33327	5.12871	4.23445	3.38586
GID7044583	2013-2014	2014-2015	2015-2016	2015-2016		7.59	5.27178	5.70579	4.73547	2.95344	6.21439	4.22839	7.00429	5.2932			7.52837	5.57487	4.74217	3.38896
GID7044689	2013-2014	2014-2015	2015-2016	2015-2016		7.5	5.71448	5.54055	5.2191	3.48293	6.9004	4.70905	7.32126	4.07817			7.13587	6.30251	5.24552	3.57307
GID7044766	2013-2014	2014-2015	2015-2016	2015-2016		6.95	5.74722	5.27445	4.78532	3.42523	5.58121	3.71946	6.9165	3.60198			6.4858	6.36414	5.51083	3.55632
GID7044811	2013-2014	2014-2015	2015-2016	2015-2016		7.82	5.76285	5.62602	4.8069	2.95985	6.46811	4.09372	7.19418	4.67567			6.78167	6.79269	4.33822	2.96707
GID7045112	2013-2014	2014-2015	2015-2016	2015-2016		6.6	6.02209	5.64936	4.83369	3.04401	6.40873	4.61006	7.38019	4.49189			7.15226	6.27427	5.01548	3.27221
GID7045116	2013-2014	2014-2015	2015-2016	2015-2016		7.24	6.17462	5.36902	4.83295	3.17798	6.15724	4.16512	7.30727	4.10349			6.62594	6.82506	5.23407	3.43081
GID7045143	2013-2014	2014-2015	2015-2016	2015-2016		8.28	5.04292	4.97016	4.52119	2.8376	5.94147	4.36304	7.24626	4.3907			6.40093	5.621		2.95371
GID7045243	2013-2014	2014-2015	2015-2016	2015-2016		7.39	5.41625	6.00225	4.64861	3.06364	6.28594	4.338	6.77156	4.62656			6.29793	7.26315	3.99557	3.79612
GID7045647	2013-2014	2014-2015	2015-2016	2015-2016		7.19	6.40906	5.50803	4.74042	2.97943	6.79071	3.60337	7.35364	4.33495			7.15618	6.47063	4.74925	3.80113
GID7046099	2013-2014	2014-2015	2015-2016	2015-2016		8.13	5.71976	5.07749	4.82684	3.40367	6.10908	3.74808	7.73047	4.56343			7.02747	7.22329	4.97162	3.76236
GID7046204	2013-2014	2014-2015	2015-2016	2015-2016		7.58	5.77655	5.70835	4.88268	2.64934	6.72036	4.19114	7.90755	4.70256			7.46105	6.03493	4.21221	3.45388
GID7046378	2013-2014	2014-2015	2015-2016	2015-2016		7.83	4.83032	5.2524	4.39013	2.57069	5.20757	4.1844	6.88831	4.36945			7.00552	6.23533	4.77364	3.26222
GID7046390	2013-2014	2014-2015	2015-2016	2015-2016		7.51	5.84148	5.94642	4.5754	2.75851	5.23558	4.08693	7.2209	4.7437			6.79694	6.34548	5.23321	3.31908
GID7046514	2013-2014	2014-2015	2015-2016	2015-2016		7.38	5.80107	5.9076	4.63449	2.84545	6.79381	3.33914	7.57358	4.90814			6.62753	6.13055	4.00034	2.80054
GID7046872	2013-2014	2014-2015	2015-2016	2015-2016		7.25	5.76273	6.57971	4.56853	3.07033	6.26933	4.34224	7.50364	5.63954			7.92037	7.5551	5.2236	4.19082
GID7047125	2013-2014	2014-2015	2015-2016	2015-2016		8	6.11913	6.57288	4.86764	2.86585	6.77082	3.7909	7.67179	4.89996			7.41797	6.82046	5.47587	3.7265
GID7047155	2013-2014	2014-2015	2015-2016	2015-2016		7.56	6.44984	6.45484	4.72431	2.94178	6.91573	3.94921	7.28892	4.67011			7.24999	7.05463	5.27404	3.76
GID7047170	2013-2014	2014-2015	2015-2016	2015-2016		7.71	5.95728	6.48333	4.70795	3.10845	6.35472	4.3376	7.37523	4.77502			7.43048	6.67915	4.49306	3.88518
GID7047195	2013-2014	2014-2015	2015-2016	2015-2016		7.92	5.95431	5.81894	4.80839	3.70588	6.48939	4.2565	6.87969	5.15671			7.09992	6.7182	5.35438	3.65428
GID7047225	2013-2014	2014-2015	2015-2016	2015-2016		7.43	6.0808	6.27592	4.8017	3.33024	7.01097	4.61662	7.82017	5.27055			7.74752	6.57626	5.09876	3.90428
GID7047290	2013-2014	2014-2015	2015-2016	2015-2016		7.6	5.45877	5.20014	4.46836	3.16806	5.81603	3.96409	7.71154	5.01981			7.13687	5.88174	3.7965	3.32663
GID7047304	2013-2014	2014-2015	2015-2016	2015-2016		8	5.65371	5.7141	4.57327	3.78922	6.33463	4.38225	7.16987	5.31594			7.36481	6.49783	4.31215	3.82663
GID7047544	2013-2014	2014-2015	2015-2016	2015-2016		8.12	6.3803	6.33448	4.94892	2.80229	6.83535	4.49265	7.31659	4.77509			6.74484	6.05718	5.86531	3.26271
GID7047552	2013-2014	2014-2015	2015-2016	2015-2016		8.23	6.3431	6.56695	4.91692	2.92408	6.88681	4.49191	7.43415	4.96482			7.26697	6.35654	4.64522	3.46271
GID7047610	2013-2014	2014-2015	2015-2016	2015-2016		8.25	5.71199	5.33839	4.9874	3.39068	6.31051	3.88891	7.08742	5.20589			6.60304	6.23278	5.49824	3.48406
GID7047843	2013-2014	2014-2015	2015-2016	2015-2016		7.29	6.14045	5.558	4.64173	2.73547	5.63515	4.47857	7.67502	4.93991			7.06377	5.79645	3.84035	3.1766
GID7047929	2013-2014	2014-2015	2015-2016	2015-2016		7.51	5.35939	4.90578	4.83597	2.99987	5.02047	4.4046	6.84616	4.41535			6.9459	5.16048	3.23669	3.01287
GID7047993	2013-2014	2014-2015	2015-2016	2015-2016		7.6	4.76936	5.279	3.61276	3.09923		3.95742	7.21669	4.55375			7.77534	5.81065	4.26576	2.51498
GID7048286	2013-2014	2014-2015	2015-2016	2015-2016		7.38	6.09443	5.60871	4.62641	1.99755	6.52832	4.35328	7.02066	5.23963			6.55744	6.50482	4.73648	3.32073
GID7048427	2013-2014	2014-2015	2015-2016	2015-2016		7.5	5.69562	6.23891	4.67255	1.96485	6.34528	3.65982	6.94179	4.73665			6.53975	6.39761	5.84109	3.38962
GID7048441	2013-2014	2014-2015	2015-2016	2015-2016		7.83	5.72687	5.83777	4.90469	1.96678	6.60347	4.31682	7.3778	4.49558			7.77577	6.71523	5.37616	4.33884
GID7048517	2013-2014	2014-2015	2015-2016	2015-2016		7.64	6.31921	6.67044	4.68251	2.81722	6.7506	4.38901	8.08691	4.75908			6.64042	5.93293	4.59815	3.13624
GID7170548	2013-2014	2014-2015	2015-2016	2015-2016		7.62	5.69106	4.96957	4.69875	2.72302	6.1419	3.57213	7.57571	4.77325			7.37413	7.0354	5.26677	3.96704
GID7170673	2013-2014	2014-2015	2015-2016	2015-2016		7.21	5.98868	5.78609	4.88699	3.27879	6.43803	4.10784	7.42095	4.84244			7.01398	6.63315	5.01041	3.55434
GID7170771	2013-2014	2014-2015	2015-2016	2015-2016		7.64	5.93292	6.22763	4.42321	2.59044	6.0094	3.34472	7.41648	3.96744			7.04344	6.38767	4.63551	3.23469
GID7170773	2013-2014	2014-2015	2015-2016	2015-2016		7.37	5.57801	5.66011	4.51622	2.54878	5.56222	3.39605	7.00874	3.83426			6.61575	5.73531	4.57121	3.51152
GID7170827	2013-2014	2014-2015	2015-2016	2015-2016		7.49	5.84066	6.0453	4.62931	2.65454	6.49452	3.79114	7.06529	4.43545			7.22343	6.09246	4.69216	3.88469
GID7170918	2013-2014	2014-2015	2015-2016	2015-2016		7.13	5.43664	5.22592	4.63601	2.77121	5.653	2.73757	7.45071	4.19959			7.15752	6.07198	4.89103	3.65693
GID7170972	2013-2014	2014-2015	2015-2016	2015-2016		7.12	6.08099	5.91196	4.79672	2.94365	5.16267	3.57165	8.09059	4.14453			6.73989	6.02811	4.74589	3.91354
GID7170999	2013-2014	2014-2015	2015-2016	2015-2016		7.22	5.2897	5.40057	4.56047	3.44277	6.28244	3.67963	7.20368	4.37816			7.36372	5.72363	4.35771	3.81354
GID7171077	2013-2014	2014-2015	2015-2016	2015-2016		7.59	6.25993	6.18994	4.80526	3.10431	6.52277	4.06132	7.60845	4.82905			7.52557	6.43343	4.88408	3.61293
GID7171129	2013-2014	2014-2015	2015-2016	2015-2016		7.36	5.73761	5.8245	5.06568	3.65816	6.57188	2.89838	7.59952	4.43843			7.05888	5.04868	4.28637	3.40175
GID7171132	2013-2014	2014-2015	2015-2016	2015-2016		7.29	5.59401	6.14245	4.68993	3.38059	6.3881	2.95418	7.48047	4.18768			6.9543	5.54921	4.50772	3.47167
GID7171133	2013-2014	2014-2015	2015-2016	2015-2016		7.4	5.56127	6.25071	4.87148	2.89726	6.55997	3.25999	7.46261	4.3975			6.55844	5.8695	4.85798	3.71682
GID7171164	2013-2014	2014-2015	2015-2016	2015-2016		7.16	6.01217	5.67863	4.58726	2.76713	5.9506	3.69749	7.67839	4.99572			6.76882	5.97073	3.99512	3.44507
GID7171172	2013-2014	2014-2015	2015-2016	2015-2016		7.91	5.94148	5.98747	4.41538	3.29149	6.42977	4.16698	7.74237	4.31491			7.19556	7.07941	4.08102	3.29393
GID7171242	2013-2014	2014-2015	2015-2016	2015-2016		7.71	5.54714	5.8245	4.25169	3.1479	5.95357	3.41996	7.35398	4.34765			7.142	5.9926	4.2492	3.59758
GID7171285	2013-2014	2014-2015	2015-2016	2015-2016		7.65	5.85095	6.03884	4.67509	2.69549	6.26574	3.97685	7.7766	4.76878			7.22172	5.61977	4.30931	3.07531
GID7171325	2013-2014	2014-2015	2015-2016	2015-2016		7.47	5.99679	5.35735	4.39532	2.66601	5.91158	3.11673	7.81529	5.10509			7.741	6.46838	4.55955	3.22617
GID7171329	2013-2014	2014-2015	2015-2016	2015-2016		7.5	6.1389	6.82858	4.68253	2.45831	6.66604	3.96271	7.55636	4.54408			6.63498	5.73322	5.58144	3.22617
GID7173426	2013-2014	2014-2015	2015-2016	2015-2016		7.73	6.06896	5.38357	4.61854	2.28908	5.66158	4.1837	7.5013	4.59096			7.47512	6.04241	4.5868	3.31395
GID7173448	2013-2014	2014-2015	2015-2016	2015-2016		7.5	5.95289	5.68328		3.16601	5.733	4.15096	7.84654	4.65346			6.00423	5.54488	4.35313	3.41777
GID7173452	2013-2014	2014-2015	2015-2016	2015-2016		7.05	5.72223	5.98186	4.98312	2.69549	6.97333	3.66286	7.71856	4.55301			6.98991	5.38825	4.46697	4.04838
GID7173465	2013-2014	2014-2015	2015-2016	2015-2016		6.85	6.0578	6.34881	4.44964	2.40831	6.20771	4.7462	7.48132	4.65591			6.70913	5.75325	4.29362	3.10773
GID7173466	2013-2014	2014-2015	2015-2016	2015-2016		7.36	6.39634	6.52773	4.64607	2.46729	6.15687	4.18891	7.51703	4.78612			6.27218	6.29743	4.10092	3.2613
GID7173484	2013-2014	2014-2015	2015-2016	2015-2016		7.05	5.67035	5.91907	4.33209	2.67197	6.66192	3.59437	7.17774	4.55918			6.59165	6.41733	5.09123	3.42263
GID7173499	2013-2014	2014-2015	2015-2016	2015-2016		6.42	5.04163	5.16864	4.61409	2.78159	5.66192	4.20597	7.20007	4.88656			7.14099	6.30221	4.32091	3.25423
GID7173511	2013-2014	2014-2015	2015-2016	2015-2016		6.68	5.39877	5.25069	4.5129	2.98736	4.92754	3.97755	7.36376	5.09936			7.21326	6.5754	3.92861	3.13715
GID7173515	2013-2014	2014-2015	2015-2016	2015-2016		6.68	5.21648	5.17434	4.42361	2.93287	5.94986	4.23946	7.01852	4.80769			6.8531	6.49954	4.25189	3.01329
GID7173534	2013-2014	2014-2015	2015-2016	2015-2016		7.52	5.85041	5.79144	4.49504	2.84569	4.3492	3.82502	7.45007	4.83597			6.65701	5.8876	4.80234	3.29626
GID7173680	2013-2014	2014-2015	2015-2016	2015-2016		7.2	6.30181	6.72356	4.508	2.34096	6.27968	3.6323	7.56911	4.91186			6.95704	6.48395	4.49723	2.32032
GID7173690	2013-2014	2014-2015	2015-2016	2015-2016		7.8	4.9908	5.26544	4.31009	3.1275	7.22908	4.26772	6.7767	4.91112			7.01787	5.35635	4.42933	3.52058
GID7173767	2013-2014	2014-2015	2015-2016	2015-2016		7.11	5.85985	5.60504	4.77437	3.02558	7.22994	4.41578	7.20751	4.98775			6.5155	6.51633	4.76916	3.72541
GID7173782	2013-2014	2014-2015	2015-2016	2015-2016		7.35	5.54065	5.57256	4.32571	3.08391	6.72907	3.15611	7.58102	4.99891			6.90987	6.57814	4.09343	3.87894
GID7173823	2013-2014	2014-2015	2015-2016	2015-2016		7	5.22465	5.86595	4.74476	2.16481	6.25571	4.19449	7.21495	4.55546			6.76313	5.43671	3.83832	3.15838
GID7173851	2013-2014	2014-2015	2015-2016	2015-2016		6.78	5.80799	5.97079	4.965	2.60328	5.90898	4.30833	7.32209	4.87317			7.04929	7.17978	4.50268	3.60992
GID7173922	2013-2014	2014-2015	2015-2016	2015-2016		7.1	5.51422	5.58598	4.65261	3.25303	5.87498	3.39655	7.06316	4.61945			7.395	6.55404	4.90125	3.58785
GID7173958	2013-2014	2014-2015	2015-2016	2015-2016		7.06	5.64854	5.41017	4.665	3.07302	5.76412	3.88453	7.53786	4.81513			6.84278	6.20372	4.37511	3.31901
GID7173972	2013-2014	2014-2015	2015-2016	2015-2016		7.06	5.34086	5.88342	4.6288	2.74085	5.24561	3.73956	7.37715	4.66186			6.5472	5.96161	5.03599	3.418
GID7174031	2013-2014	2014-2015	2015-2016	2015-2016		7.16	5.97553	6.3837	4.59234	2.86521	5.98892	3.38614	7.69114	4.69237			5.37472	7.30274	4.58902	3.4079
GID7174094	2013-2014	2014-2015	2015-2016	2015-2016		7.21	5.50604	5.89481	4.57746	2.94085	5.38847	4.02602	7.60632	5.12987			7.56786	6.44817	4.97699	3.06665
GID7174103	2013-2014	2014-2015	2015-2016	2015-2016		7.77	5.71993	5.82464	4.87387	3.09114	6.68433	4.29668	7.35929	4.74891			6.99522	6.24995	4.09447	3.64108
GID7174105	2013-2014	2014-2015	2015-2016	2015-2016		7.46	6.15297	6.31809	5.09187		6.68508	4.0571	6.94219	4.69764			7.40382	6.26278	4.62582	3.35769
GID7174107	2013-2014	2014-2015	2015-2016	2015-2016		7.18	5.32708	5.70156	4.78086	3.30332	6.00279	4.46112	7.4794	5.06892			7.3029	6.72594	5.57632	3.42918
GID7174116	2013-2014	2014-2015	2015-2016	2015-2016		7.33	6.03913	6.22692	4.52714	3.49819	6.71484	4.01394	7.5419	5.12993			7.65434	7.16981	4.83545	3.94833
GID7174130	2013-2014	2014-2015	2015-2016	2015-2016		7.42	6.07187	6.3215	4.80542	3.74947	6.3882	3.96707	7.08431	4.67978			6.52725	6.37403	4.44453	3.68087
GID7174162	2013-2014	2014-2015	2015-2016	2015-2016		7.71	5.98705	6.1084	4.92521	3.36806	6.60993	3.84356	7.57612	5.1143			7.51537	5.90619	4.30951	3.18454
GID7174165	2013-2014	2014-2015	2015-2016	2015-2016		7.36	5.58555	6.0585	4.60103	2.90784	6.24674	3.35013	6.76883	4.79362			7.42424	6.52511	5.21392	3.93335
GID7174199	2013-2014	2014-2015	2015-2016	2015-2016		7.05	5.75296	6.40835	4.51174	2.92515	5.96252	3.81367	7.19368	4.87918			7.56537	6.01238	4.32537	4.1779
GID7174281	2013-2014	2014-2015	2015-2016	2015-2016		6.99	5.70325	6.04551	4.67051	2.65053	5.69591	4.023	6.97642	4.79511			6.6586	6.10748	3.81287	3.26278
GID7174310	2013-2014	2014-2015	2015-2016	2015-2016		7.22	5.63926	5.63069	4.46367	2.65822	5.8343	4.12494	6.88342	4.89853			7.03935	6.10784	5.08243	3.16444
GID7174317	2013-2014	2014-2015	2015-2016	2015-2016		7.99	6.44953	6.38055	4.82751	2.57489	6.47864	4.43223	7.59547	4.88142			7.91376	6.58416	4.63811	3.55428
GID7174319	2013-2014	2014-2015	2015-2016	2015-2016		7.42	6.49045	6.15491	4.50459	2.79925	6.3648	4.27003	7.60291	4.77725			6.96215	6.787	5.03399	3.4614
GID7174321	2013-2014	2014-2015	2015-2016	2015-2016		8.13	6.35355	6.32813	4.7918	2.83707	6.64191	3.72985	7.32761	4.36802			7.22757	6.45202	5.05246	4.05119
GID7174330	2013-2014	2014-2015	2015-2016	2015-2016		7.87	6.34016	6.35434	4.85876	2.80886	6.67436	3.72836	7.70708	4.92531			7.9984	7.01734	5.2299	3.39083
GID7174333	2013-2014	2014-2015	2015-2016	2015-2016		7.5	6.14522	6.26431	4.454	3.05438	6.11108	3.66363	7.28297	4.44764			6.14375	6.33564	4.10676	3.2969
GID7174357	2013-2014	2014-2015	2015-2016	2015-2016		7.87	6.06036	6.34701	4.78523	2.86446	6.6383	4.51944	7.21093	4.84503			7.44159	6.76126	4.40905	3.2797
GID7174397	2013-2014	2014-2015	2015-2016	2015-2016		7.55	5.69264	5.86944	4.59752	2.92465	6.31349	3.92388	7.13504	4.65604			6.44329	5.92424	4.50069	3.17283
GID7174399	2013-2014	2014-2015	2015-2016	2015-2016		7.42	6.12642	5.96631	4.84157	2.73555	6.37599	3.38817	7.17819	5.42316			7.08463	6.56293	4.56546	3.72818
GID7174413	2013-2014	2014-2015	2015-2016	2015-2016		8.05	6.50068	6.34351	4.76344	2.95927	7.00694	4.01242	7.5398	5.37033			7.47247	6.44703	4.6045	3.80963
GID7174419	2013-2014	2014-2015	2015-2016	2015-2016		7.4	6.16883	6.4928	5.04395	2.93042	6.86706	4.03623	7.30468	4.5608			6.62163	6.88772	5.09027	3.62176
GID7174454	2013-2014	2014-2015	2015-2016	2015-2016		7.05	5.86303	6.48141	4.73442	2.72529	6.50471	3.44769	7.58296	4.5861			7.79214	6.09613	4.5808	3.173
GID7174519	2013-2014	2014-2015	2015-2016	2015-2016		7.34	5.65409	6.4739	4.80988	2.87582	6.67667	4.63293	7.33444	5.08387			7.29972	6.31757	4.12455	3.52141
GID7174520	2013-2014	2014-2015	2015-2016	2015-2016		7.2	5.94576	6.78273	4.89917	2.48351	6.13649	4.6173	7.57849	5.34057			7.3745	7.13397	4.2952	3.27039
GID7174529	2013-2014	2014-2015	2015-2016	2015-2016		7.23	6.15112	5.90524	4.51598	2.74377	6.15733	4.26909	7.01153	5.20069			7.05676	6.60611	4.32993	3.35116
GID7174533	2013-2014	2014-2015	2015-2016	2015-2016		6.87	5.46287	6.59128	5.05095	3.20531	6.39759	3.67311	7.38802	4.58387			6.75043	5.93206	3.91214	3.07631
GID7174535	2013-2014	2014-2015	2015-2016	2015-2016		7.23	5.67716	6.18672	4.70125	2.87005	6.29572	3.90153	7.28682	4.87851			7.1137	6.43397	3.98727	3.64406
GID7174550	2013-2014	2014-2015	2015-2016	2015-2016		6.4	4.31877	4.67134	4.67058	2.58137	5.35743	3.54712	6.78682	5.23119			7.02549	6.22831	3.55648	2.53398
GID7174559	2013-2014	2014-2015	2015-2016	2015-2016		7.49	6.22576	6.32832	4.76136	3.09676	6.67142	4.07093	6.97413	4.6661			6.76884	6.58059	4.10649	3.80329
GID7174561	2013-2014	2014-2015	2015-2016	2015-2016		6.96	5.68335	5.86223	4.55972	3.2224	6.53228	3.61557	7.15866	4.65196			6.91939	5.94547	3.75121	3.27865
GID7174566	2013-2014	2014-2015	2015-2016	2015-2016		7.19	5.54645	5.94884	4.48011	3.36791	6.786	3.81275	7.22413	4.65642			7.55819	5.88181	4.62406	3.3622
GID7174568	2013-2014	2014-2015	2015-2016	2015-2016		7.82	6.1707	6.21778	4.77326	3.22432	6.92142	4.219	7.29556	4.88336			7.08971	6.59558	4.54998	3.31545
GID7174586	2013-2014	2014-2015	2015-2016	2015-2016		7.79	5.62681	5.93174	4.55749	2.72817	6.52856	3.95114	7.56342	4.78068			6.95627	5.92188	3.77402	3.31064
GID7174590	2013-2014	2014-2015	2015-2016	2015-2016		7.3	5.95071	5.69361	4.92074	2.86047	6.19691	4.79703	7.63187	4.89452			7.89201	6.64347	4.61529	3.56064
GID7174650	2013-2014	2014-2015	2015-2016	2015-2016		7.08	6.17467	5.78592	4.75557	2.88098	5.10532	3.85357	7.6527	4.553			6.528	6.4669	4.4456	3.42308
GID7174653	2013-2014	2014-2015	2015-2016	2015-2016		7.41	5.83167	5.4919	4.8136	2.81303	5.28055	4.53884	7.55003	4.54184			6.72273	6.17819	4.47458	3.21066
GID7174656	2013-2014	2014-2015	2015-2016	2015-2016		7.68	6.08762	6.08222	5.05319	3.0047	4.97072	4.04851	7.78514	4.80523			7.49357	6.39398	4.84793	3.17431
GID7174659	2013-2014	2014-2015	2015-2016	2015-2016		7.05	5.88469	6.02772	5.19981	2.59538	6.13877	4.78108	7.48901	5.08425			7.72052	5.96819	4.39961	3.01055
GID7174665	2013-2014	2014-2015	2015-2016	2015-2016		6.74	5.46132	5.98897	4.41633	2.63128	6.70794	3.73718	6.80226	4.20851			6.9905	5.95815	4.74034	3.05475
GID7174669	2013-2014	2014-2015	2015-2016	2015-2016		7.11	5.32516	5.50863	4.60532	3.11974	7.00004	3.85549	6.44065	4.36625			6.97795	5.25897	4.96878	2.68911
GID7174708	2013-2014	2014-2015	2015-2016	2015-2016		7.5	5.79838	6.31148	4.99892	3.19218	6.70837	4.16204	7.71967	4.85434			7.68656	5.60156	5.01888	3.31483
GID7174766	2013-2014	2014-2015	2015-2016	2015-2016		6.7	5.2296	5.60639	4.58064	2.71829		3.86975	7.28366	4.26431			6.49138	6.10299	4.00552	2.96159
GID7174775	2013-2014	2014-2015	2015-2016	2015-2016		7.32	5.92379	6.14314	4.11635	2.36316	8.2295	3.68151	7.42691	4.5365			7.26511	6.37401	4.48724	3.66068
GID7174803	2013-2014	2014-2015	2015-2016	2015-2016		7.27	6.10344	5.98441	4.95651	2.69025		4.12483	7.71669	4.84467			7.34633	6.29457	4.33428	3.6591
GID7174804	2013-2014	2014-2015	2015-2016	2015-2016		6.98	5.67115	5.7223	4.93344	2.92038	6.32965	4.19775	7.28366	4.17651			7.43449	6.47265	4.37693	3.22122
GID7175794	2013-2014	2014-2015	2015-2016	2015-2016		7.18	5.03317	5.06735	4.28823	2.67598	5.18783	4.55205	7.0028	5.23144			7.31812	6.53834	4.22756	3.05786
GID7175809	2013-2014	2014-2015	2015-2016	2015-2016		7.15	5.49002	5.56536	4.82394	3.28688		3.48731	7.97155	4.57668			7.40681	5.40633	4.39016	3.15448
GID7175837	2013-2014	2014-2015	2015-2016	2015-2016		7.38	5.7601	6.06565	4.79641	3.27791		4.21723	7.60102	4.43159			8.01642	6.96307	5.53063	3.41763
GID7175853	2013-2014	2014-2015	2015-2016	2015-2016		7.69	5.45306	5.92438	4.48951	3.07383	6.57517	3.79971	6.49239	4.77385			7.54277	6.00086	4.99791	3.26736
GID7175856	2013-2014	2014-2015	2015-2016	2015-2016		7.27	5.74622	5.6486	4.47091	3.09755	6.39437	3.73348	7.0906	4.99484			7.25119	6.0872	4.90344	2.56979
GID7175858	2013-2014	2014-2015	2015-2016	2015-2016		6.55	4.86899	5.46057	4.46793	2.59819	5.69905	3.24911	6.65087	4.23368			5.75318	5.60216	4.21554	3.19987
GID7175859	2013-2014	2014-2015	2015-2016	2015-2016		7.1	5.13164	4.7523	4.59516	2.53024	5.78053	4.44256	6.71932	4.08189			6.92082	5.15259	4.35667	3.17785
GID7175897	2013-2014	2014-2015	2015-2016	2015-2016		7.21	5.8236	5.29703	4.56987	2.16485	6.32073	4.46116	7.37483	5.2932			7.25875	6.8081	4.67969	3.73583
GID7175901	2013-2014	2014-2015	2015-2016	2015-2016		7.26	5.40247	5.31584	4.90246	2.08473	6.31255	3.98423	6.90905	5.14737			7.49224	6.15998	4.84309	3.24351
GID7175914	2013-2014	2014-2015	2015-2016	2015-2016		7.64	5.95902	5.65658	4.40766	2.21678	6.64325	3.93735	7.21858	4.79692			6.85386	5.25917	3.01981	3.12016
GID7175930	2013-2014	2014-2015	2015-2016	2015-2016		7.24	5.58104	5.70216	4.86228	1.87896	6.33694	3.84286	7.30489	4.51567			6.99034	6.40992	4.28553	3.00812
GID7175951	2013-2014	2014-2015	2015-2016	2015-2016		7.93	5.73811	6.18497	4.83727	2.91145	7.13974	3.78856	7.7015	4.54256			8.28903	6.31168	4.07224	3.19815
GID7175977	2013-2014	2014-2015	2015-2016	2015-2016		7.25	5.8579	5.90292	5.02328	3.28966	6.75432	4.69853	6.19926	5.11696			7.35389	6.47253	4.79647	3.32877
GID7175990	2013-2014	2014-2015	2015-2016	2015-2016		6.87	5.05656	5.54109	4.54411	2.65568	6.37039	4.17324	6.68587	4.48304			7.67789	5.36514	4.83755	2.68228
GID7175993	2013-2014	2014-2015	2015-2016	2015-2016		7.09	5.36906	5.12058	4.20706	2.75761	5.76772	4.05568	7.47828	4.32307			7.13698	6.41419	5.22289	3.18228
GID7176009	2013-2014	2014-2015	2015-2016	2015-2016		7.12	5.14883	6.25334	4.42804	2.54607	6.44257	4.546	7.56757	4.37366			7.85378	5.34467	4.83281	3.22173
GID7176013	2013-2014	2014-2015	2015-2016	2015-2016		6.5	5.11311	5.55933	4.61257	2.86594	5.81831	3.76327	7.1323	4.26354			7.54894	5.43674	4.44808	3.44137
GID7176018	2013-2014	2014-2015	2015-2016	2015-2016		6.93	5.1265	6.18041	4.85438	3.19671	6.56533	3.73425	7.77739	4.80372			7.08481	5.78191	4.133	3.19185
GID7176027	2013-2014	2014-2015	2015-2016	2015-2016		7.68	5.35642	6.12571	4.777	2.55312	6.64802	4.49466	7.43066	4.87366			6.74742	5.72371	4.58237	3.08459
GID7176031	2013-2014	2014-2015	2015-2016	2015-2016		7.17	5.20686	5.77471	4.89159	3.1794	6.92769	4.02591	7.27888	4.92054			7.8959	5.92182	4.54772	2.53318
GID7176058	2013-2014	2014-2015	2015-2016	2015-2016		7.58	6.04518	6.44012	4.78395	2.8327	6.79675	4.15051	7.6256	4.64822			7.44348	5.71136	4.67228	3.38257
GID7176068	2013-2014	2014-2015	2015-2016	2015-2016		7.74	5.74533	6.36263	4.35463	3.04103	6.86297	4.47566	7.90239	4.5753			7.96928	6.0574	4.50958	3.34465
GID7176104	2013-2014	2014-2015	2015-2016	2015-2016		7.08	5.27107	5.81839	4.33447	2.47364	5.88671	4.64967	7.38156	4.28214			7.52862	5.92941	4.70933	3.28115
GID7176119	2013-2014	2014-2015	2015-2016	2015-2016		6.43	4.96601	5.14432	4.17003	2.55505	4.48492	3.62587	7.05269	4.18542			7.46896	5.9403	3.68234	3.23589
GID7176271	2013-2014	2014-2015	2015-2016	2015-2016		7.2	5.59175	6.73235	4.16334	2.62172	6.18507	3.74194	6.92099	4.34316			6.52919	6.40181	4.73365	3.35724
GID7176278	2013-2014	2014-2015	2015-2016	2015-2016		7.19	5.77925	5.32266	4.05322	2.51338	5.47302	4.42051	6.74912	4.91533			7.14036	5.07098	4.24927	3.00319
GID7176356	2013-2014	2014-2015	2015-2016	2015-2016		7.27	6.07899	6.52511	4.64599	2.65973	7.3963	4.11014	7.64495	4.79479			7.77358	5.77698	4.48257	3.31121
GID7176374	2013-2014	2014-2015	2015-2016	2015-2016		7.48	5.96441	5.80489	4.46295	2.80652	6.73559	3.81326	7.7893	4.75982			7.45511	5.78682	4.10046	3.33379
GID7176407	2013-2014	2014-2015	2015-2016	2015-2016		7.83	5.28807	6.31429	4.58572	2.95909	6.94094	4.29541	7.5259	4.91012			7.58894	6.47797	4.94759	3.51244
GID7176455	2013-2014	2014-2015	2015-2016	2015-2016		7.22	5.35132	6.28124	4.12144	2.77639	6.01014	4.06475	7.60031	4.3253			7.45581	6.22895	5.58745	3.61514
GID7176513	2013-2014	2014-2015	2015-2016	2015-2016		7.31	4.8713	5.2284	3.83043	2.68453	5.61712	3.90747	7.0006	4.01131			7.10952	6.12898	4.54013
GID7176522	2013-2014	2014-2015	2015-2016	2015-2016		7.44	5.94272	6.05689	3.90112	2.65761	6.62754	4.38292	7.64768	5.36021			7.58977	6.61572	5.23244	3.57212
GID7176542	2013-2014	2014-2015	2015-2016	2015-2016		6.69	5.83186	5.76629	4.20841	2.69287	6.73319	4.185	7.23994	4.27836			6.842	5.59644	5.02152	3.43214
GID7176556	2013-2014	2014-2015	2015-2016	2015-2016		7.6	5.44868	6.09108	4.32002	2.5262	6.73915	4.84795	7.19257	4.59167			7.74354	6.26715	4.65953	3.61666
GID7176569	2013-2014	2014-2015	2015-2016	2015-2016		7.96	6.76787	6.4113	4.44055	2.93389	6.98096	4.6731	7.82501	4.82381			8.05052	6.50425	5.09563	3.98029
GID7176609	2013-2014	2014-2015	2015-2016	2015-2016		7.18	5.56624	5.9737	4.54769	2.92236	6.87084	4.66194	7.48399	5.36988			6.9611	6.36048	5.08758	3.2829
GID7176610	2013-2014	2014-2015	2015-2016	2015-2016		7.25	5.62204	6.08652	4.13326	2.80505	6.75477	4.80703	7.78458	5.05664			7.26503	6.7964	4.91376	3.51673
GID7176611	2013-2014	2014-2015	2015-2016	2015-2016		7.06	5.66371	6.11501	4.23147	2.45761	6.74659	4.53768	7.03086	4.74562			6.25644	6.14607	3.73963	3.32794
GID7176617	2013-2014	2014-2015	2015-2016	2015-2016		7.05	6.66222	6.24606	4.11763	2.6012	7.19971	4.60092	7.69679	5.00083			6.78918	6.73351	5.14857	4.02291
GID7176640	2013-2014	2014-2015	2015-2016	2015-2016		6.87	5.80136	6.48082	4.42195	2.33133	6.85745	4.54066	7.45869	4.82152			6.86117	5.92463	4.55923	3.14659
GID7176668	2013-2014	2014-2015	2015-2016	2015-2016		6.61	5.75541	5.33448	4.2065	2.54583	6.19113	4.36854	7.83667	5.10723			6.16155	5.9987	4.65977	2.8894
GID7176693	2013-2014	2014-2015	2015-2016	2015-2016		7.66	5.48458	6.0661	4.22436	2.53878	5.81461	4.25024	8.25929	5.05589			7.27156	6.41369	5.30961	3.75079
GID7176695	2013-2014	2014-2015	2015-2016	2015-2016		7.32	5.5441	6.06952	4.35233	2.61763	6.16282	4.27033	7.69976	4.61765			7.00525	5.25598	3.17607	3.31333
GID7176732	2013-2014	2014-2015	2015-2016	2015-2016		6.84	5.93696	6.01938	4.28016	2.81058	6.8626	4.68922	7.71316	4.75009			6.55692	6.47257	4.08901	3.43553
GID7176743	2013-2014	2014-2015	2015-2016	2015-2016		6.98	5.77178	5.55101	4.26305	2.93686	6.39497	4.28074	7.05914	4.355			7.01736	6.19784	5.06248	3.63057
GID7176776	2013-2014	2014-2015	2015-2016	2015-2016		7.48	5.59768	6.35556	4.45129	2.60289	7.06613	4.86333	8.15214	5.34905			7.69534	6.74849	5.35902	3.65099
GID7176852	2013-2014	2014-2015	2015-2016	2015-2016		6.93	5.8315	6.23756	4.4372	2.96097	5.95698	3.86979	7.28012	4.9175			6.55694	6.78413	5.66863	3.87806
GID7176854	2013-2014	2014-2015	2015-2016	2015-2016		7.37	5.79579	5.74183	4.52128	2.63533	6.1921	3.9695	7.55988	4.58268			6.44313	6.71824	5.19891	3.87811
GID7176969	2013-2014	2014-2015	2015-2016	2015-2016		7.23	6.10829	6.10309	4.51087	2.73597	7.15192	3.28348	7.78161	4.6303			6.41592	5.7237	5.03859	2.97068
GID7177034	2013-2014	2014-2015	2015-2016	2015-2016		7.55	5.97808	6.50765	4.43274	2.70456	6.04924	4.27232	7.2325	4.5053			6.42504	6.50741	5.11977	3.66938
GID7177107	2013-2014	2014-2015	2015-2016	2015-2016		8.42	5.5368	5.88156	4.50762	2.92157	6.63641	4.01284	7.58965	4.97925			7.28672	5.44887	4.12452	3.43544
GID7177128	2013-2014	2014-2015	2015-2016	2015-2016		7.38	6.03829	5.30948	5.05895	3.08311	6.39088	4.1609	7.15512	5.09309			7.6766	6.36281	5.12641	3.55518
GID7177167	2013-2014	2014-2015	2015-2016	2015-2016		7.44	6.09707	6.34652	5.03515	2.88247	6.65353	3.96224	7.4706	4.64667			7.88923	6.66904	4.63357	3.56977
GID7177352	2013-2014	2014-2015	2015-2016	2015-2016		7.13	6.00174	5.96677	4.74683	3.25787	6.34938	3.0463	7.27998	4.66828			7.51092	6.36291	4.91641	3.1048
GID7177376	2013-2014	2014-2015	2015-2016	2015-2016		7.45	5.88249	5.93492	4.24541	2.8752	5.76872	3.94325	7.54784	4.77914			7.11504	7.25154	4.45207	4.06453
GID7177389	2013-2014	2014-2015	2015-2016	2015-2016		7.74	5.70466	6.10586	4.50062	2.55341	6.26958	3.88149	7.64605	4.61396			7.21282	4.81418	3.74146	3.08896
GID7177390	2013-2014	2014-2015	2015-2016	2015-2016		7.86	5.90034	5.44061	4.4716	2.57905	6.15053	3.86512	7.63266	4.75013			6.45016	7.12573	4.38722	3.72284
GID7177409	2013-2014	2014-2015	2015-2016	2015-2016		7.87	5.67733	6.19583	4.89341	2.78992	6.58599	3.4399	7.47194	4.46143			6.93029	5.60155	3.38435	3.68274
GID7177415	2013-2014	2014-2015	2015-2016	2015-2016		7.12	5.60814	5.60779	4.59281	2.5989	6.27275	3.81192	7.27551	4.40414			7.37195	5.28346	3.64555	3.06051
GID7177427	2013-2014	2014-2015	2015-2016	2015-2016		7.59	5.78353	5.98393	4.48276	2.59251	5.95187	4.42167	7.66093	5.41233			6.76706	6.77383	4.77627	3.56932
GID7177432	2013-2014	2014-2015	2015-2016	2015-2016		7.44	5.82147	6.07168	4.83023	2.54828	6.24651	4.30411	7.67879	5.33867			6.81903	6.04008	3.56344	3.22086
GID7177435	2013-2014	2014-2015	2015-2016	2015-2016		7.23	6.20912	6.107	4.57949	2.60982	6.53892	4.5117	7.56718	5.32379			6.60295	6.64959	4.52813	3.53232
GID7177540	2013-2014	2014-2015	2015-2016	2015-2016		7.3	6.10644	5.89504	4.9158	3.19956	6.6483	3.92018	7.62522	4.65042			7.48659	6.74903	5.21068	3.69856
GID7177559	2013-2014	2014-2015	2015-2016	2015-2016		6.82	5.58263	5.6637	4.34883	2.93482	6.06422	3.39414	7.76212	4.64075			6.56003	5.69753	4.77192	3.40446
GID7177571	2013-2014	2014-2015	2015-2016	2015-2016		7.2	5.34817	5.67729	4.87597	2.67174	5.80694	3.78544	7.04188	4.85801			7.21279	6.21145	4.64335	3.11306
GID7177601	2013-2014	2014-2015	2015-2016	2015-2016		7.17	6.02674	6.30521	4.8916	2.65636	6.3181	3.90076	7.58653	5.47855			7.05854	6.07512	4.29638	3.32757
GID7177651	2013-2014	2014-2015	2015-2016	2015-2016		7.18	6.02104	6.07071	4.98236	2.74603	6.20553	3.94987	7.68176	4.84387			6.85922	5.98844	4.24229	3.46368
GID7177666	2013-2014	2014-2015	2015-2016	2015-2016		7.12	6.08652	6.29065	4.7145	2.57103	6.86624	3.45061	7.2279	4.41977			5.68396	7.06801	4.86494	3.61714
GID7177692	2013-2014	2014-2015	2015-2016	2015-2016		6.84	5.93324	6.21658	4.71897	2.605	6.28812	3.33082	7.18325	4.63554			6.81196	7.0046	4.8016	3.9786
GID7177745	2013-2014	2014-2015	2015-2016	2015-2016		7.53	5.8893	4.86097	4.89378	2.54872	6.59271	4.23176	7.09397	4.78733			6.79176	6.89349	4.56092	3.39851
GID7177772	2013-2014	2014-2015	2015-2016	2015-2016		6.24	5.81564	5.27123	4.8097	3.07885	6.36429	3.54798	6.96301	4.00905			6.63717	6.3038	4.6941	3.31835
GID7177875	2013-2014	2014-2015	2015-2016	2015-2016		7.32	6.22412	6.37322		3.07629	7.2564	3.79054	7.33206	4.78584			7.76373	7.08481	5.44576	4.24748
GID7177888	2013-2014	2014-2015	2015-2016	2015-2016		7.01	5.56117	5.19715	4.2033	3.03591	5.63364	4.61569	7.24129	5.17572			7.16833	6.44643	4.8872	3.79087
GID7178353	2013-2014	2014-2015	2015-2016	2015-2016		6.84	5.84024	5.97954	4.63564	2.84218	6.19139	3.99228	7.76212	5.04923			7.47274	5.39767	3.99046	3.44197
GID7178393	2013-2014	2014-2015	2015-2016	2015-2016		7.04	5.7204	5.48091	4.90568	2.8077	5.91265	3.99738	7.56272	4.99045			6.42343	6.03827	4.09244	2.85327
GID7178454	2013-2014	2014-2015	2015-2016	2015-2016		7.83	6.32994	6.30766	5.00055	3.73735	6.96972	5.14567	8.07959	4.80811			7.65545	7.28466	5.82104	2.83328
GID7178457	2013-2014	2014-2015	2015-2016	2015-2016		7.02	6.1469	5.89171	4.39638	3.20595	4.2061	4.971	8.00519	3.88326			7.11723	7.19413	3.837	3.57458
GID7178461	2013-2014	2014-2015	2015-2016	2015-2016		7.51	5.90583	6.28943	4.57942	2.79505	4.56421	5.24367	7.93376	4.39963			7.0549	7.07876	3.7897	3.85317
GID7178466	2013-2014	2014-2015	2015-2016	2015-2016		7.1	5.34928	5.41421	4.47451	2.83479	5.73386	4.44	7.38763	4.58638			6.33152	6.83629	3.68372	3.19806
GID7178485	2013-2014	2014-2015	2015-2016	2015-2016		5.79	4.8158	5.41877	3.91573	2.76171	4.02478	3.33867	6.60117	4.384			5.72214	6.41689	4.88377	3.66031
GID7178525	2013-2014	2014-2015	2015-2016	2015-2016		7.13	5.65955	5.92817	4.59504	3.1053	6.06033	4.407	7.35638	4.2032			7.25498	5.76453	4.23502	2.95058
GID7178536	2013-2014	2014-2015	2015-2016	2015-2016		7.72	5.71982	6.51849	5.03849	3.08992	6.28019	5.18834	8.02007	4.39293			7.49448	6.05524	4.63032	3.50854
GID7178542	2013-2014	2014-2015	2015-2016	2015-2016		7.92	6.15273	6.13428	5.15511	3.57395	7.27392	4.85562	7.8912	5.43606			8.07289	6.88339	4.99281	3.46468
GID7178551	2013-2014	2014-2015	2015-2016	2015-2016		7.28	5.39454	5.62374	4.51523	3.54318	6.25755	4.32735	7.03852	5.02237			7.18274	5.7801	4.55246	3.23642
GID7178554	2013-2014	2014-2015	2015-2016	2015-2016		7.33	5.18472	5.11434	4.4758	3.34126	5.82302	4.08554	6.78331	4.57222			7.29741	5.9249	4.81851	3.48663
GID7178555	2013-2014	2014-2015	2015-2016	2015-2016		7.18	5.5255	5.12459	4.81508	3.25985	6.44579	4.1525	7.3659	5.13918			7.35864	6.33284	4.66641	3.37204
GID7178598	2013-2014	2014-2015	2015-2016	2015-2016		6.82	5.54112	5.2471	4.63205	3.24382	6.19207	4.19268	7.23495	4.48368			7.22532	6.2619	4.28121	3.22145
GID7178630	2013-2014	2014-2015	2015-2016	2015-2016		6.99	6.17518	5.89057	4.79593	2.9553	6.95856	5.07134	7.51263	5.51942			7.41107	6.41181	4.29359	3.13108
GID7178679	2013-2014	2014-2015	2015-2016	2015-2016		7.24	5.53027	5.62201	4.40809	3.0908	6.53596	4.49176	7.17781	5.02165			7.12523	6.20844	4.70397	3.67003
GID7178687	2013-2014	2014-2015	2015-2016	2015-2016		7.09	5.85096	6.44594	4.73399	3.11196	6.70412	3.94414	6.88837	4.79025			7.18597	6.846	4.8463	3.7056
GID7178727	2013-2014	2014-2015	2015-2016	2015-2016		6.64	5.80631	6.0619	4.61568	3.10427	5.85293	4.73804	7.26709	4.80811			6.27141	6.23405	4.42292	3.06321
GID7178731	2013-2014	2014-2015	2015-2016	2015-2016		6.66	5.91643	5.59466	4.48696	2.97414	6.4943	3.07732	7.10415	4.16525			6.74596	7.05747	5.14207	3.04843
GID7178740	2013-2014	2014-2015	2015-2016	2015-2016		7.77	6.1693	6.39824	4.67158	2.87507	6.17722	4.11384	7.78459	4.64295			6.52752	6.6339	4.88514	3.6169
GID7178764	2013-2014	2014-2015	2015-2016	2015-2016		7.47	5.93782	5.97376	4.43656	3.26107	6.40722	4.57	7.4412	4.79918			7.5169	7.13473	4.33616	3.43307
GID7178769	2013-2014	2014-2015	2015-2016	2015-2016		7.36	5.60829	5.71676	3.97217	3.03277	6.34463	4.56548	7.13726	4.69056			6.98097	7.21956	5.00213	3.41789
GID7179799	2013-2014	2014-2015	2015-2016	2015-2016		7.64	6.08417	5.72821	4.95561	2.63113	6.0691	4.07226	7.14843	4.60247			5.96587	6.03285	4.27296	3.37384
GID7179805	2013-2014	2014-2015	2015-2016	2015-2016		8.14	5.7925	6.47465	5.28969	2.62023	6.1383	4.65708	7.6648	5.64116			7.61758	6.23425	4.94558	3.34889
GID7179813	2013-2014	2014-2015	2015-2016	2015-2016		7.02	6.04074	5.2372	4.76375	3.64636	6.85539	4.56488	7.20181	4.4652			6.28496	6.60983	4.38754	3.462
GID7179819	2013-2014	2014-2015	2015-2016	2015-2016		7.37	5.31232	5.94432	4.91033	2.77585	6.13589	4.19435	7.38782	4.51877			7.33503	6.15452	4.18044	3.1532
GID7179824	2013-2014	2014-2015	2015-2016	2015-2016		7.13	5.63673	5.4731	4.68637	2.94444	5.87697	4.43691	7.42056	4.71892			6.8536	5.46165	4.23306	2.83606
GID7044358	2013-2014	2014-2015		2015-2016		7.26	5.78976	5.62846	4.54445	2.97453	5.98534	4.57667					6.07501	5.83463	4.9007	2.75058
GID7044516	2013-2014	2014-2015		2015-2016		7.06	5.16166	5.09211	4.23026	1.93998	5.72853	3.70384					7.22928	6.11017	4.77437	2.9675
GID7044679	2013-2014	2014-2015		2015-2016		7.12	5.67877	5.51092	4.68711	3.09126	5.71514	3.79089					6.63584	6.69219	5.63457	3.52307
GID7044812	2013-2014	2014-2015		2015-2016		7.7	5.21002	5.40038	4.96836	3.24895	6.01499	3.72914					6.88215	6.92124	4.31971	3.67142
GID7044828	2013-2014	2014-2015		2015-2016		7.33	5.18323	5.65223	5.05987	3.29062	6.10204	3.61827					7.39714	6.08517	5.06936	3.65292
GID7045003	2013-2014	2014-2015		2015-2016		7.06	5.6642	5.97757	4.35155	2.86773	6.46974	4.1056					7.85868	6.76974	5.35787	3.63566
GID7045044	2013-2014	2014-2015		2015-2016		7.18	5.02878	6.02429	4.41479	3.01132	6.2562	4.56393					7.20415	6.34951	5.1258	3.14404
GID7045240	2013-2014	2014-2015		2015-2016		7.38	5.50925	6.50481	4.49311	2.99633	6.09546	4.22267					6.53234	6.29239	3.97269	3.08307
GID7045945	2013-2014	2014-2015		2015-2016		7.73	6.06946	5.92935	4.78294	2.87418	6.12694	3.26891					6.98206	5.78537	4.12468	3.39877
GID7046102	2013-2014	2014-2015		2015-2016		8.02	5.60071	5.58861	4.50169	3.33957	5.63497	3.38424					6.38912	7.25231	4.46574	3.73926
GID7046165	2013-2014	2014-2015		2015-2016		7.41	5.64014	5.20399	4.54187	3.13444	6.17158	2.26222					6.82545	6.28873	4.34153	3.70713
GID7046190	2013-2014	2014-2015		2015-2016		7.78	5.96851	6.04681	4.10961	2.04165	7.0403	3.74843					7.47879	6.8189	4.79809	4.03339
GID7046215	2013-2014	2014-2015		2015-2016		6.7	5.20661	5.05536	4.23833	2.60511	5.34164	3.42849					7.24108	6.35293	5.21672	2.68198
GID7046382	2013-2014	2014-2015		2015-2016		7.56	5.76484	6.05924	4.50471	2.35851	6.03245	4.03112					7.6006	6.03543	4.72884	3.21836
GID7046418	2013-2014	2014-2015		2015-2016		7.25	5.58976	5.89393	4.39342	2.94673	6.21125	2.67471					6.11376	6.45414	3.79288	2.77032
GID7046663	2013-2014	2014-2015		2015-2016		7.34	5.71498	6.14173	4.7016	2.19815	6.64559	3.88422					6.25428	4.96777	3.54184	3.22279
GID7047009	2013-2014	2014-2015		2015-2016		7.04	5.27761	5.329	4.90335	3.19597	6.10117	3.86233					6.69726	6.54668	4.73701	3.63092
GID7047099	2013-2014	2014-2015		2015-2016		7.53	5.57821	5.95863	4.78356	3.02867	5.80253	3.60117					7.16355	6.7409	4.83917	3.44225
GID7047177	2013-2014	2014-2015		2015-2016		7.3	5.8494	6.26452	4.54277		5.81705	3.30338					6.87133	7.31158	4.4178	3.78783
GID7047297	2013-2014	2014-2015		2015-2016		8.39	5.38883	6.1517	4.80542	3.44627	6.36588	2.72451					7.50728	6.96645	5.14262	2.9139
GID7047518	2013-2014	2014-2015		2015-2016		8.06	6.09087	5.93448	5.02258	2.5837	6.09366	3.50828					6.4443	6.45005	4.81654	3.26282
GID7047541	2013-2014	2014-2015		2015-2016		8.29	6.47554	6.73448	4.72347	2.85485	6.65021	4.01348					6.95679	6.81851	4.77928	3.70387
GID7047542	2013-2014	2014-2015		2015-2016		8.41	5.29846	6.25015	4.90427	2.83498	6.17922	3.85649					6.08232	6.24049	5.18152	3.84285
GID7047543	2013-2014	2014-2015		2015-2016		7.61	6.26349	6.40171	4.9638	2.82472	6.89574	4.25232					7.03081	6.69455	4.7402	3.97349
GID7047556	2013-2014	2014-2015		2015-2016		8.19	6.55292	6.48946	4.86335	2.84972	6.66806	4.47926					7.42847	6.61846	4.68429	3.54835
GID7047597	2013-2014	2014-2015		2015-2016		7.56	5.4791	5.54465	4.33041	3.05606	5.99801	3.12477					7.11779	5.54293	3.66886	2.96827
GID7047612	2013-2014	2014-2015		2015-2016		7.57	5.43743	5.73326	4.75154	3.08427	6.27554	4.05111					6.19767	5.8921	3.87966	2.8286
GID7047619	2013-2014	2014-2015		2015-2016		7.34	5.89888	5.6739	4.98399	3.11428	6.48768	3.95064					7.17585	7.04447	5.10067	3.69621
GID7047854	2013-2014	2014-2015		2015-2016		7.48	5.92095	4.53293	4.91331	3.12457	5.72072	3.98155					6.70789	6.0491	4.11686	3.27616
GID7047937	2013-2014	2014-2015		2015-2016		7.65	5.27308	5.70521	4.73255	2.94025	7.39544	4.18213					7.33373	5.69956	5.22044	3.22811
GID7047943	2013-2014	2014-2015		2015-2016		7.75	6.01266	5.53199	4.76231	3.02038	6.51103	4.05787					7.16908	6.42364	4.31558	3.18309
GID7047989	2013-2014	2014-2015		2015-2016		7.17	4.95165	5.96618	4.57556	3.36846	6.29915	2.72826					7.39158	4.37373	2.84216	2.34517
GID7048153	2013-2014	2014-2015		2015-2016		7.16	5.25638	5.30154	4.47424	2.70675	4.56804	4.54833					7.93212	5.61265	4.15612	2.90786
GID7048227	2013-2014	2014-2015		2015-2016		7.4	5.14255	5.48445	4.34924	3.1106	3.95117	3.48508					6.92846	4.82463	4.10254	2.84542
GID7048516	2013-2014	2014-2015		2015-2016		7.36	5.96356	6.38212	4.13043	2.95697	6.74242	3.5594					6.7939	6.58158	4.13584	3.68624
GID7170723	2013-2014	2014-2015		2015-2016		6.89	4.94408	5.13817	4.18735	2.34813	5.61059	2.50394					5.90942	5.43964	4.00346	3.56095
GID7170965	2013-2014	2014-2015		2015-2016		7.58	6.46566	5.72621	4.80788	2.80519	6.32087	4.11183					7.32832	6.47796	4.86687	3.68383
GID7170971	2013-2014	2014-2015		2015-2016		7.82	5.76774	5.68632	4.43735	2.53211	6.06148	2.9154					6.27688	6.09145	4.09726	2.89216
GID7170988	2013-2014	2014-2015		2015-2016		7.43	5.84327	5.47692	4.37967	3.06521	5.78914	3.18112					6.86332	5.48656	3.36419	3.12162
GID7171094	2013-2014	2014-2015		2015-2016		7.62	5.98092	6.31567	4.77699	2.79534	6.14033	3.5643					7.05959	6.77444	5.35162	3.91095
GID7171128	2013-2014	2014-2015		2015-2016		7.68	5.21976	5.67749	4.22267	2.69598	5.3561	3.19228					6.08728	5.44356	2.70839	3.27281
GID7171143	2013-2014	2014-2015		2015-2016		7.31	4.82913	5.59886	4.37669	2.95303	5.64182	3.75627					6.90759	6.22703	4.39223	3.11794
GID7171162	2013-2014	2014-2015		2015-2016		7.57	5.42734	5.59202	4.24946	2.97867	5.66265	4.17368					6.79362	5.08061	3.40656	3.15359
GID7171391	2013-2014	2014-2015		2015-2016		7.15	5.00125	4.88328	3.99205	2.66344	4.66022	2.66286					6.79094	5.20803	4.27488	3.09417
GID7173468	2013-2014	2014-2015		2015-2016		6.81	6.07789	6.05023	4.48461	2.24101	5.1839	4.46197					7.0978	6.1185	3.95546	3.45881
GID7173471	2013-2014	2014-2015		2015-2016		7.08	5.67908	5.86334	4.36259	2.58139	6.79009	4.45676					6.47899	5.35718	3.36637	3.08826
GID7173472	2013-2014	2014-2015		2015-2016		6.94	5.98488	6.21889	4.27628	2.39421	6.16604	4.30572					6.44507	6.25644	4.00691	3.21872
GID7173488	2013-2014	2014-2015		2015-2016		6.76	5.60487	4.87861	4.50843	2.61043	5.98547	3.84734					6.47336	5.72058	4.67857	3.22263
GID7173494	2013-2014	2014-2015		2015-2016		6.81	5.45904	4.83816	4.60441	2.29248	5.44986	4.06907					6.98111	6.50912	4.70389	3.06433
GID7173500	2013-2014	2014-2015		2015-2016		6.83	5.51484	5.41081	4.40278	2.64954	5.51783	3.91431					7.49872	6.74256	4.47068	3.63715
GID7173521	2013-2014	2014-2015		2015-2016		7.4	5.91663	6.14471	4.61632	2.77966	5.86504	3.83693					6.63974	7.122	4.82287	3.51836
GID7173528	2013-2014	2014-2015		2015-2016		7.01	6.03568	5.8826	4.31349	2.32902		3.73202					6.67923	6.68018	4.2493	3.20668
GID7173536	2013-2014	2014-2015		2015-2016		7.36	5.95309	5.74528	4.65799	2.57261	5.16292	3.68514					6.69517	6.51458	5.09519	3.25918
GID7173707	2013-2014	2014-2015		2015-2016		7.82	5.66416	5.34236	4.43583	2.60699	6.52968	3.98944					7.61722	5.62018	4.54919	3.67751
GID7173722	2013-2014	2014-2015		2015-2016		7.22	5.96625	5.74977	4.27363	2.75507	5.85564	3.61965					7.45073	6.12867	5.11319	3.67408
GID7174093	2013-2014	2014-2015		2015-2016		7.09	5.32151	6.18199	4.41228	2.79726	4.4159	3.91888					7.11138	6.29418	4.72125	3.45671
GID7174104	2013-2014	2014-2015		2015-2016		7.31	5.30252	5.35284	4.6142	3.10268	7.09133	3.91126					6.55754	5.56631	3.56116	4.16
GID7174109	2013-2014	2014-2015		2015-2016		7.66	5.97068	6.10954	4.44158	3.60716	6.39192	3.98195					7.43359	6.598	5.00388	3.51058
GID7174113	2013-2014	2014-2015		2015-2016		7.39	5.55922	5.54544	4.73548	3.64627	6.70591	4.29519					7.59905	6.72091	4.41946	3.75347
GID7174115	2013-2014	2014-2015		2015-2016		7.91	6.15446	6.18703	4.82699	3.65396	6.73493	3.67689					7.03148	7.1014	4.35885	3.76383
GID7174131	2013-2014	2014-2015		2015-2016		7.42	5.78318	5.5272	4.46464	3.57255	6.06231	3.9135					6.70787	6.71933	4.36484	3.76673
GID7174195	2013-2014	2014-2015		2015-2016		6.96	5.84373	5.38043	4.17022	2.88669	5.59712	3.48332					6.93677	6.32267	4.23468	3.55361
GID7174271	2013-2014	2014-2015		2015-2016		7.19	5.81397	5.86818	4.30192	2.82515	6.54808	2.3732					7.04524	6.63287	4.72301	3.16641
GID7174288	2013-2014	2014-2015		2015-2016		6.9	5.81188	6.16859	4.64299	2.62938	5.95664	3.06095					6.9737	5.85162	4.683	2.76155
GID7174312	2013-2014	2014-2015		2015-2016		7.8	6.31932	6.53896	5.0976	2.81656	7.09174	3.83997					7.70156	6.83641	5.0881	4.44104
GID7174313	2013-2014	2014-2015		2015-2016		7.37	5.68242	5.86317	4.97632	2.52297	6.03222	4.24994					7.07563	5.84455	4.263	3.40687
GID7174323	2013-2014	2014-2015		2015-2016		7.58	5.96813	6.34864	4.55296	2.65566	5.93475	3.46274					6.66	6.40334	4.7224	3.59505
GID7174332	2013-2014	2014-2015		2015-2016		7.35	6.34536	5.78226	4.68019	2.71271	6.54114	3.93669					7.38614	7.03964	4.65706	3.5024
GID7174339	2013-2014	2014-2015		2015-2016		7.19	5.31486	5.83696	4.89299	2.83194	5.22641	3.55946					7.58855	5.67312	4.16947	3.31716
GID7174343	2013-2014	2014-2015		2015-2016		7.05	5.32304	5.80163	4.91977	2.7563	5.66242	3.52821					7.74235	5.68492	4.68855	2.89145
GID7174347	2013-2014	2014-2015		2015-2016		7.69	6.06932	6.5401	5.03584	2.82361	6.5657	4.28565					8.12995	6.47534	4.89426	3.64896
GID7174348	2013-2014	2014-2015		2015-2016		7.19	5.28138	5.85748	4.79849	2.92361	5.24278	3.27152					6.9889	5.75352	4.11762	3.15687
GID7174390	2013-2014	2014-2015		2015-2016		7.56	6.25307	5.67807	4.91097	2.72088	6.9761	3.70619					7.12479	6.83009	4.47596	3.66635
GID7174393	2013-2014	2014-2015		2015-2016		7.25	5.66527	5.93562	5.02109	2.826	5.78413	3.74563					6.73386	6.10339	4.9915	3.24269
GID7174398	2013-2014	2014-2015		2015-2016		7.69	5.77151	5.73155	4.72103	2.60029	5.82986	3.78549					6.76606	6.33596	4.91572	2.95893
GID7174404	2013-2014	2014-2015		2015-2016		8.06	6.43892	6.17941	4.28874	2.89645	7.05009	3.5965					6.97664	6.76794	4.74709	3.132
GID7174406	2013-2014	2014-2015		2015-2016		8.13	6.22687	6.18853	4.6816	2.61952	7.03075	4.00126					7.41446	6.43278	4.29002	3.40035
GID7174412	2013-2014	2014-2015		2015-2016		7.87	6.45603	5.95377	4.47177	2.91055	7.08432	3.69918					7.09798	6.4009	5.6744	3.20446
GID7174417	2013-2014	2014-2015		2015-2016		8.13	6.36972	6.43012	4.9316	2.84452	6.74652	4.0779					7.26055	7.03198	4.80512	3.72944
GID7174422	2013-2014	2014-2015		2015-2016		8.16	6.72166	6.39138	4.84529	2.89388	6.79563	4.19025					7.68464	6.59218	4.85387	3.29631
GID7174424	2013-2014	2014-2015		2015-2016		6.73	4.96868	6.20448	4.70838	2.56311	5.19518	3.38593					7.32477	5.53998	3.99964	3.33209
GID7174434	2013-2014	2014-2015		2015-2016		6.89	5.63684	5.69622	5.10124	2.86375	6.87701	3.78698					7.80287	6.15121	4.81015	3.53684
GID7174488	2013-2014	2014-2015		2015-2016		6.72	5.45022	5.42547	4.53309	2.87646	6.56283	4.08085					7.03807	5.88687	5.05932	3.30698
GID7174504	2013-2014	2014-2015		2015-2016		7.63	5.916	5.53487	4.88205	2.95723	6.15807	4.01091					7.03703	6.75992	4.74904	3.36244
GID7174508	2013-2014	2014-2015		2015-2016		7.09	5.83862	5.97703	4.74217	3.07262	6.26373	4.33308					6.94819	5.68739	4.12811	3.14664
GID7174521	2013-2014	2014-2015		2015-2016		7.5	6.2843	6.0682	4.39693	2.93992	5.88277	3.95957					6.89322	6.44325	4.06223	3.36758
GID7174522	2013-2014	2014-2015		2015-2016		7.48	5.79248	6.09327	4.7072	2.83351	6.15063	3.65674					6.86945	5.84796	3.94266	3.3264
GID7174530	2013-2014	2014-2015		2015-2016		7.23	5.89144	5.87162	4.72803	3.08544	6.71387	4.4246					7.54834	6.7999	5.0226	3.18117
GID7174532	2013-2014	2014-2015		2015-2016		7.19	5.99635	5.96108	4.88577	3.18736	6.56507	4.64558					7.17425	6.59205	4.814	3.4708
GID7174534	2013-2014	2014-2015		2015-2016		7.44	6.12433	5.41977	4.75556	2.67005	6.80762	4.61507					7.13457	7.02105	4.15227	3.62094
GID7174537	2013-2014	2014-2015		2015-2016		7.86	5.84085	6.40096	4.67967	2.78159	6.36194	3.96701					7.59124	7.25867	4.7396	3.34284
GID7174540	2013-2014	2014-2015		2015-2016		7.26	5.81555	6.01806	4.66851	3.21877	6.80167	3.65227					7.15493	7.10175	4.60507	3.89952
GID7174560	2013-2014	2014-2015		2015-2016		7.62	5.54273	5.7551	4.77549	3.06022	6.74582	3.77182					7.27927	5.1281	3.81808	2.85329
GID7174562	2013-2014	2014-2015		2015-2016		7.3	6.08142	6.52091	4.57237	2.97304	6.52484	4.24801					7.17207	6.15594	4.53131	3.52285
GID7174564	2013-2014	2014-2015		2015-2016		7.33	5.66475	5.72661	4.3685	2.86022	6.20713	3.97718					7.17985	6.21819	4.03037	3.00972
GID7174565	2013-2014	2014-2015		2015-2016		7.75	5.5405	5.72547	4.71374	3.10637	6.41547	3.99057					7.44048	5.51379	3.6302	3.14666
GID7174569	2013-2014	2014-2015		2015-2016		7.34	5.82993	6.09243	4.77177	3.08073	6.43183	3.42733					6.99576	6.30376	4.88503	3.37476
GID7174571	2013-2014	2014-2015		2015-2016		7.77	5.92219	5.34143	4.52252	2.67496	5.67514	4.00471					7.92083	6.19185	5.03186	3.39696
GID7174572	2013-2014	2014-2015		2015-2016		7.31	5.65954	5.70895	4.73011	2.95894	6.4177	4.13417					6.84091	5.47479	3.3052	2.73243
GID7174585	2013-2014	2014-2015		2015-2016		7.37	4.6402	5.90439	4.68919	2.75573	6.26306	3.85664					7.34445	5.83438	3.93646	3.08365
GID7174587	2013-2014	2014-2015		2015-2016		7.32	5.70568	5.94884	4.75243	2.68971	6.69523	3.76066					7.03561	6.11487	4.62936	3.13064
GID7174593	2013-2014	2014-2015		2015-2016		7.58	5.59283	5.64461	4.9014	2.90534	6.79586	4.25462					7.42976	5.80753	4.67544	3.09843
GID7174610	2013-2014	2014-2015		2015-2016		7.3	5.88226	5.21897	4.65735	3.11944	6.74527	4.48676					6.42324	6.58218	4.74202	3.36185
GID7174640	2013-2014	2014-2015		2015-2016		6.9	5.38301	5.17851	4.84039	3.01303	6.77461	4.0753					7.26439	6.50421	5.00554	3.21728
GID7174651	2013-2014	2014-2015		2015-2016		7.31	5.83092	5.67766	4.59039	2.45726	4.29587	4.27247					6.78679	6.55493	3.94098	3.40104
GID7174704	2013-2014	2014-2015		2015-2016		7.7	5.78275	6.05507	4.87987	2.81589	7.58807	3.71486					7.20022	5.96187	5.11849	2.90765
GID7174707	2013-2014	2014-2015		2015-2016		7.35	5.21728	5.19068	3.66707	2.52487	7.79786	4.04299					6.8251	6.15667	4.34218	3.12634
GID7174718	2013-2014	2014-2015		2015-2016		6.86	5.45463	5.61176	4.71544	2.90372	4.32847	3.93808					6.93679	5.68054	5.61931	3.14484
GID7174754	2013-2014	2014-2015		2015-2016		6.43	5.10757	5.30268	4.28302	2.56701	5.89325	2.83702					6.84019	5.86527	4.42868	2.76159
GID7174798	2013-2014	2014-2015		2015-2016		6.74	5.18677	6.2317	4.5257	3.17615	3.93022	3.84582					7.18837	5.93616	5.16456	3.02831
GID7174801	2013-2014	2014-2015		2015-2016		7.1	5.89957	5.53997	4.75413	3.09218	4.14432	3.87855					7.37389	6.36741	4.36213	3.56235
GID7175758	2013-2014	2014-2015		2015-2016		6.61	5.17082	5.08217	4.27558	2.79137	5.82849	3.4516					6.32609	5.89084	4.62255	3.2296
GID7175808	2013-2014	2014-2015		2015-2016		7.18	5.7229	5.80354	4.82394	2.65867		3.48508					7.62983	6.25364	4.93975	3.52429
GID7175811	2013-2014	2014-2015		2015-2016		7.26	5.6976	5.34143	4.80683	3.03432	7.91984	3.85413					7.88747	6.73063	5.51358	3.41763
GID7175819	2013-2014	2014-2015		2015-2016		6.47	5.48109	6.02918	4.55757	2.92214	7.69009	2.57511					6.79282	5.81786	5.46773	3.64428
GID7175851	2013-2014	2014-2015		2015-2016		7.17	5.29135	5.93687	4.62974	3.53944	6.80616	3.76038					7.48331	6.58467	4.57221	2.60998
GID7175852	2013-2014	2014-2015		2015-2016		7.49	5.52573	6.19214	4.34552	3.14906	4.55824	3.92779					7.22285	6.31791	5.11759	3.44823
GID7175855	2013-2014	2014-2015		2015-2016		7.65	5.53789	5.38022	4.23877	3.02062	6.4591	3.94033					7.75297	6.28866	4.20966	3.09987
GID7175877	2013-2014	2014-2015		2015-2016		6.57	5.03268	5.56427	4.63609	2.14306	5.55139	3.2759					6.61344	5.13057	4.7191	3.22466
GID7175894	2013-2014	2014-2015		2015-2016		7.07	5.37122	5.36085	4.47016	1.8687	4.39811	3.63378					6.64419	5.1927	4.2246	2.80921
GID7175911	2013-2014	2014-2015		2015-2016		7.02	4.83699	4.68906	4.2849	2.09691	6.22249	3.2067					7.35781	5.47908	4.05507	2.90612
GID7175920	2013-2014	2014-2015		2015-2016		7.15	5.61006	5.11527	4.67552	2.18921	6.35307	3.98572					6.98334	6.20452	4.10663	3.43277
GID7175926	2013-2014	2014-2015		2015-2016		7.53	6.06988	5.64974	4.84442	1.95011	6.51567	3.64494					7.04567	6.7829	5.27568	3.26995
GID7175978	2013-2014	2014-2015		2015-2016		6.22	5.12799	5.13881	4.64233	2.59158	5.77189	4.03038					7.66479	5.79737	5.23516	3.28086
GID7175997	2013-2014	2014-2015		2015-2016		6.49	5.79391	5.80719	4.47194	2.37684	6.01493	3.93588					8.81083	5.99457	5.19532	3.22774
GID7176014	2013-2014	2014-2015		2015-2016		6.77	4.83781	5.7599	4.16912	2.85248	5.76251	4.2655					7.09518	4.48231	4.48293	2.69137
GID7176050	2013-2014	2014-2015		2015-2016		7.03	6.00054	6.58713	4.66118	2.65449	7.07725	3.48012					6.5567	6.1732	4.55076	3.38318
GID7176059	2013-2014	2014-2015		2015-2016		7.08	5.7937	5.89084	4.47368	3.02052	6.94183	4.14307					7.00178	6.45587	4.148	3.53857
GID7176110	2013-2014	2014-2015		2015-2016		6.44	4.96973	5.0691	4.2303	2.71338	5.57198	3.87363					7.5583	5.9829	5.1492	3.54465
GID7176115	2013-2014	2014-2015		2015-2016		6.58	5.0486	5.62694	4.10084	2.24479	5.45144	4.01351					8.36661	6.48873	5.72415	2.92371
GID7176152	2013-2014	2014-2015		2015-2016		7.17	5.8291	6.13976		2.16082		3.2397					6.241	6.35538	4.52804	3.18238
GID7176175	2013-2014	2014-2015		2015-2016		6.89	5.79041	5.88563	4.10605	2.83582	5.08537	4.06113					7.41746	6.20984	5.08212	3.38588
GID7176182	2013-2014	2014-2015		2015-2016		6.79	5.40128	5.77508	4.03387	2.85505	5.77287	3.81337					7.03689	5.8693	4.93411	3.20724
GID7176183	2013-2014	2014-2015		2015-2016		6.44	5.20634	5.98363	3.85307	2.23774	6.08909	4.38703					8.46428	6.2213	5.58263	3.49556
GID7176275	2013-2014	2014-2015		2015-2016		7.25	5.36779	5.97565	4.12465	2.56659	6.23716	4.39298					6.84564	5.72873	4.76342	2.68604
GID7176276	2013-2014	2014-2015		2015-2016		7.34	5.16765	5.46853	4.09117	2.49287	6.16796	4.18837					7.55105	6.58297	5.13065	3.46236
GID7176280	2013-2014	2014-2015		2015-2016		7.22	5.43029	5.63377	4.1373	2.69928	5.82942	3.70622					7.09304	6.4386	4.55471	3.27312
GID7176284	2013-2014	2014-2015		2015-2016		7	5.20038	5.95742	4.20277	2.71979	5.53552	3.76723					6.34031	5.13588	4.00545	2.99418
GID7176289	2013-2014	2014-2015		2015-2016		7.08	5.58506	5.85372	4.15739	2.46402	5.5876	3.69506					6.46731	6.16489	5.10825	3.4684
GID7176320	2013-2014	2014-2015		2015-2016		6.29	4.72111	5.23679	3.62813	2.18537	5.0838	4.19868					7.34253	5.0813	3.64934	2.62471
GID7176353	2013-2014	2014-2015		2015-2016		6.84	5.45251	4.93708	4.22858	2.83921	6.11281	3.42636					8.44024	7.125	4.84369	3.91263
GID7176362	2013-2014	2014-2015		2015-2016		6.99	5.50087	6.13651	4.37813	2.6187	6.96475	4.29169					7.28189	5.55404	4.56738	3.65187
GID7176414	2013-2014	2014-2015		2015-2016		7.37	5.2851	5.76728	4.41013	2.58793	6.51162	3.92041					7.05277	5.70374	5.02781	2.75296
GID7176554	2013-2014	2014-2015		2015-2016		7.35	5.57304	5.50403	4.4131	2.55845	6.2579	4.39213					7.49592	5.58633	4.71405	2.92274
GID7176563	2013-2014	2014-2015		2015-2016		7.58	5.86014	5.90532	4.13847	2.5371	6.41177	3.83902					7.21077	6.4991	4.93976	3.6499
GID7176603	2013-2014	2014-2015		2015-2016		7.17	5.65106	6.22213	4.24189	2.46723	7.30686	4.3911					6.5792	5.84189	4.8228	2.6271
GID7176604	2013-2014	2014-2015		2015-2016		7.18	5.53275	5.89392	4.05141	2.96146	6.16177	4.27503					6.37775	5.67961	4.14265	3.06017
GID7176618	2013-2014	2014-2015		2015-2016		7.26	6.11832	6.7133	4.20618	2.37171	7.17218	4.36357					6.62009	6.71936	4.52634	3.86011
GID7176626	2013-2014	2014-2015		2015-2016		7.41	6.02457	6.4717	4.10722	2.4871	7.05462	4.70435					6.30449	6.9051	4.04832	3.88197
GID7176635	2013-2014	2014-2015		2015-2016		7.26	6.10567	6.62783	4.22627	1.87812	6.74064	4.65524					6.62463	6.04122	5.5466	3.21879
GID7176637	2013-2014	2014-2015		2015-2016		7.12	6.25374	6.69506	4.10871	2.52941	7.08959	4.47444					6.9656	6.60613	4.96334	3.57773
GID7176648	2013-2014	2014-2015		2015-2016		6.87	5.55954	6.33039	4.29025	2.16659	6.38647	4.05777					6.75756	5.29938	3.76519	2.9766
GID7176669	2013-2014	2014-2015		2015-2016		6.65	5.47342	5.31112	4.11945	2.59904	5.93961	4.43848					6.64383	5.86931	5.0771	2.90079
GID7176676	2013-2014	2014-2015		2015-2016		6.44	5.49202	5.31226	4.19236	2.66186	5.81907	4.18402					6.34168	5.84811	4.50303	3.43962
GID7176731	2013-2014	2014-2015		2015-2016		7.33	6.06643	5.47465	4.47213	2.58814	6.87938	4.68997					7.01901	6.78969	4.24699	3.85634
GID7176751	2013-2014	2014-2015		2015-2016		7.7	4.97044	5.63761	4.22361	2.55801	6.92622	4.27702					6.68915	7.03745	5.35847	3.47679
GID7176775	2013-2014	2014-2015		2015-2016		7.42	6.23756	5.72081	4.52049	2.47084	6.5706	4.75842					6.61202	6.11438	5.11149	3.54821
GID7176778	2013-2014	2014-2015		2015-2016		7.52	4.59619	6.35328	4.3635	2.67084	6.4203	4.52553					7.08408	5.91317	4.87041	3.25046
GID7176781	2013-2014	2014-2015		2015-2016		7.47	6.32833	6.30542	4.55992	2.64776	6.99024	4.24503					7.56604	6.24732	4.95108	3.71586
GID7176838	2013-2014	2014-2015		2015-2016		6.86	5.40943	5.2832	4.27049	2.55225	6.43051	3.94146					6.44242	5.86139	4.61325	3.15666
GID7176944	2013-2014	2014-2015		2015-2016		6.84	5.52421	5.784	3.64256	2.64302	6.11844	4.26488					6.41988	5.60526	4.50077	2.82435
GID7177015	2013-2014	2014-2015		2015-2016		6.82	5.09341	5.22104	4.1567	2.65071	6.18987	3.93527					7.21376	5.80099	4.43789	3.29213
GID7177017	2013-2014	2014-2015		2015-2016		6.91	5.394	5.04383	4.1381	2.76161	6.01576	3.86831					7.53872	5.54692	4.2082	3.15603
GID7177019	2013-2014	2014-2015		2015-2016		7.08	5.33597	4.79141	4.10313	2.6911	6.19582	4.12798					7.27293	5.68322	4.94027	3.23824
GID7177038	2013-2014	2014-2015		2015-2016		7.11	6.36499	6.07802	4.74673	2.80713	6.57528	3.77009					6.35531	6.86908	5.06176	3.85548
GID7177041	2013-2014	2014-2015		2015-2016		7.23	6.01975	6.34924	4.52426	2.79943	6.08719	4.13914					5.94015	6.83688	5.38122	3.58827
GID7177042	2013-2014	2014-2015		2015-2016		7.39	5.89543	5.78014	4.4161	2.57029	6.59549	4.05301					6.55489	5.6146	4.5896	3.92688
GID7177051	2013-2014	2014-2015		2015-2016		7.62	6.08888	6.21205	4.84392	2.40362	6.07689	4.11551					6.54002	5.22954	4.66194	3.15222
GID7177089	2013-2014	2014-2015		2015-2016		6.89	5.79945	5.60236	4.65866	2.52606	6.11186	4.04929					6.67997	5.56012	4.40439	3.22185
GID7177100	2013-2014	2014-2015		2015-2016		6.96	5.56507	5.29524	4.73381	3.00747	5.75918	3.1304					7.59394	6.21969	4.7172	2.78594
GID7177103	2013-2014	2014-2015		2015-2016		7.63	5.74216	6.17216	5.12443	2.72606	6.62302	4.20703					6.79254	6.48419	5.13201	3.06241
GID7177105	2013-2014	2014-2015		2015-2016		7.11	5.74885	5.7619	4.92131	2.71132	6.21311	4.13412					6.5798	7.02302	4.60896	3.36241
GID7177127	2013-2014	2014-2015		2015-2016		7.16	5.53457	6.02059	4.70256	2.83503	6.35768	3.80673					7.35546	6.34353	4.7864	3.20169
GID7177130	2013-2014	2014-2015		2015-2016		7.18	5.67147	5.46447	4.57979	2.66901	5.40427	3.83203					6.59217	5.92202	4.41269	3.21823
GID7177165	2013-2014	2014-2015		2015-2016		7.1	5.87237	6.1619	4.7725	2.75106	6.35293	3.7792					7.4191	6.66087	4.95517	3.51118
GID7177168	2013-2014	2014-2015		2015-2016		7.17	5.79424	6.13911	5.0411	2.79465	6.53671	4.35956					7.95419	6.22964	5.68011	3.80769
GID7177345	2013-2014	2014-2015		2015-2016		7	5.19221	5.1001	4.29594	2.59505	5.59062	4.10731					6.18763	5.73323	4.28954	2.87923
GID7177375	2013-2014	2014-2015		2015-2016		7.72	5.86984	5.22153	4.46341	2.77969		3.79593					6.98691	7.54208	5.20146	4.08896
GID7177391	2013-2014	2014-2015		2015-2016		7.78	5.84826	4.80273	4.48276	2.48418	6.15574	4.24682					7.87137	5.12054	4.26337	3.20879
GID7177410	2013-2014	2014-2015		2015-2016		7.41	5.59474	6.13201	4.68954	2.62902	6.26754	3.01951					6.80272	4.8199	3.99223	3.58274
GID7177413	2013-2014	2014-2015		2015-2016		7.26	5.67287	5.67275	5.01915	2.71108	6.78912	3.21892					7.33831	4.70541	3.44957	2.76104
GID7177433	2013-2014	2014-2015		2015-2016		7.8	5.90778	6.07623	4.58841	2.73225	6.49056	4.30411					6.57327	7.07328	5.60195	3.34856
GID7177558	2013-2014	2014-2015		2015-2016		7.34	5.52385	5.34461	4.32949	2.60341	6.23386	3.77286					6.90133	6.56125	4.13806	3.47102
GID7177562	2013-2014	2014-2015		2015-2016		6.89	5.30808	5.48763	4.38975	2.77264	5.87151	3.97301					7.06012	5.885	4.5542	3.16045
GID7177563	2013-2014	2014-2015		2015-2016		6.99	5.60942	5.39133	4.75806	2.76559	6.02498	3.84727					6.57679	5.39381	4.16567	3.28491
GID7177569	2013-2014	2014-2015		2015-2016		7.35	5.89885	5.35601	4.49913	2.89315	5.87441	3.39637					6.0899	5.81148	4.45111	3.37742
GID7177570	2013-2014	2014-2015		2015-2016		7.2	5.65406	5.57025	4.65538	2.91174	5.59845	3.57792					6.12998	5.33943	3.89691	2.7289
GID7177591	2013-2014	2014-2015		2015-2016		7.43	5.90844	5.96561	4.48833	2.33328	5.75039	3.24451					7.52426	6.56635	4.56761	3.38709
GID7177603	2013-2014	2014-2015		2015-2016		7.26	6.02972	6.14225	4.8291	2.89354	5.85679	3.65225					7.3074	6.46657	4.32793	3.37506
GID7177627	2013-2014	2014-2015		2015-2016		7.01	4.91737	4.82772	4.57687	2.33136	6.25188	3.94317					6.80879	5.64081	5.2806	3.00401
GID7177632	2013-2014	2014-2015		2015-2016		7.13	5.34519	5.55194	4.34398	2.51405	5.54291	4.19689					7.07973	6.53285	5.14893	3.73965
GID7177664	2013-2014	2014-2015		2015-2016		7.73	5.74425	5.55903	4.87224	2.73833	6.51282	4.05329					6.59367	7.80733	5.12697	3.87065
GID7177669	2013-2014	2014-2015		2015-2016		7.1	6.03443	5.95105	4.61703	2.29539	6.86475	3.39332					6.48902	7.16632	5.02677	3.3927
GID7177673	2013-2014	2014-2015		2015-2016		6.97	5.94217	6.2086	4.51212	2.39667	6.59913	3.52501					6.6167	7.47864	5.30309	4.06868
GID7177749	2013-2014	2014-2015		2015-2016		7.5	5.69584	5.15214	4.73902	2.72693	6.1061	3.80914					6.02107	5.40696	4.14365	3.59851
GID7177777	2013-2014	2014-2015		2015-2016		7.12	5.44361	4.79373	4.58574	2.63719	5.61131	3.31509					7.34632	6.01523	3.21749	3.06027
GID7177872	2013-2014	2014-2015		2015-2016		7.69	6.36698	6.51225	5.45033	2.64488	7.23855	3.75929					8.33694	6.84337	4.96708	3.46159
GID7177874	2013-2014	2014-2015		2015-2016		7.09	5.80745	5.40171	5.00241	2.6218	6.5384	4.11345					6.68061	6.44925	4.35545	3.43334
GID7177969	2013-2014	2014-2015		2015-2016		6.57	5.33726	4.92142	4.0404	2.4441	5.68544	3.59198					7.38665	6.893	5.81143	3.72043
GID7178348	2013-2014	2014-2015		2015-2016		6.86	5.65497	5.71401	4.93623	2.7909	6.17949	3.61281					7.30289	5.75963	4.50949	3.97041
GID7178382	2013-2014	2014-2015		2015-2016		7.43	5.65195	5.2963	4.98902	2.83911	6.28319	3.89173					7.10494	5.19494	4.82146	2.73446
GID7178396	2013-2014	2014-2015		2015-2016		7.48	5.61028	5.6	4.83277	2.86026	5.7698	4.07402					6.87988	5.71364	4.50161	2.89053
GID7178459	2013-2014	2014-2015		2015-2016		7.35	5.28232	5.5692	4.19846	2.97133	3.87969	4.802					7.23486	7.04203	3.76855	3.67939
GID7178464	2013-2014	2014-2015		2015-2016		7.21	5.34333	5.18117	4.23641	2.65338	5.48534	4.41434					5.88128	6.46172	3.50935	3.17939
GID7178501	2013-2014	2014-2015		2015-2016		6.79	5.60375	4.9145	4.20739	1.99377	6.45633	4.70834					6.95771	5.70497	2.74137	2.88179
GID7178503	2013-2014	2014-2015		2015-2016		6.74	5.64485	5.09665	4.42744	3.04145	6.15799	4.20679					5.86711	6.24515	4.53223	3.3687
GID7178596	2013-2014	2014-2015		2015-2016		6.13	5.24053	5.36619	4.89098	3.15664	5.97258	3.88688					6.74048	5.75253	5.18545	3.12542
GID7178631	2013-2014	2014-2015		2015-2016		6.9	6.103	5.84498	4.69846	3.02325	7.03148	5.47034					7.65022	6.44079	3.31919	2.82166
GID7178632	2013-2014	2014-2015		2015-2016		7.55	6.27562	5.6051	4.75948	2.89825	6.25692	5.223					7.7863	7.01841	3.48736	3.15599
GID7178641	2013-2014	2014-2015		2015-2016		7.44	5.5844	5.45866	4.45442	2.93607	6.3529	4.14167					6.59304	5.45996		3.00402
GID7178642	2013-2014	2014-2015		2015-2016		7.11	5.58515	5.7333	4.35174	2.79377	5.67359	4.268					6.68897	5.6914	4.4252	3.34921
GID7178650	2013-2014	2014-2015		2015-2016		7.19	5.85747	6.45695	4.80114	3.10338	6.44219	4.53734					6.77941	6.01129	4.25388	3.22161
GID7178680	2013-2014	2014-2015		2015-2016		7.1	5.56524	5.51945	3.97283	3.05747	6.59325	4.64875					6.8286	6.642	5.15316	3.61326
GID7178712	2013-2014	2014-2015		2015-2016		6.69	5.35765	5.54224	4.8761	2.93568	4.94147	4.07732					5.96387	6.40451	4.15153	3.22163
GID7178742	2013-2014	2014-2015		2015-2016		7.95	6.23031	6.1179	4.84048	2.78405	5.89603	3.45164					6.69951	5.76897	4.79794	3.34201
GID7178768	2013-2014	2014-2015		2015-2016		7.36	5.79374	5.18837	4.88327	2.83777	5.6605	3.3943					6.6644	5.91923	3.99822	3.61704
GID7178774	2013-2014	2014-2015		2015-2016		7.16	5.6732	5.28182	4.82524	2.70956	6.52955	3.86528					6.82802	6.64205	4.09961	3.44394
GID7179791	2013-2014	2014-2015		2015-2016		7.29	5.43611	5.77949	4.95859	2.46831	6.73354	3.87286					7.05729	6.04938	4.12966	3.1797
GID7179792	2013-2014	2014-2015		2015-2016		7.67	5.86468	5.81824	4.80383	2.49139	6.07134	3.53655					6.98301	6.32776	4.38676	3.99104
GID7179793	2013-2014	2014-2015		2015-2016		6.99	5.6995	5.9812	4.8388	2.51703	6.29009	3.60277					6.78732	5.55317	3.70279	2.88722
GID7179794	2013-2014	2014-2015		2015-2016		7.38	5.83417	5.76354	4.95115	2.76767	6.23354	4.01572					7.92056	5.80875	3.82082	3.35402
GID7179806	2013-2014	2014-2015		2015-2016		7.21	6.012	6.06781	4.89981	2.58882	6.41657	3.67271					7.3556	6.36167	4.95897	3.05612
GID7179807	2013-2014	2014-2015		2015-2016		7.23	5.73521	6.02109	4.90651	2.58882	5.92029	4.32747					6.95301	6.46598	4.63006	3.10387
GID7179811	2013-2014	2014-2015		2015-2016		7.92	5.87361	4.88661	5.12154	2.64972	6.6383	4.30069					7.00553	6.51919	4.46392	3.66635
GID7179839	2013-2014	2014-2015		2015-2016		7.01	5.43286	5.34147	4.79723	2.85085	5.98113	4.30521					6.94504	6.35861	4.2426	3.44972
GID7178734	2013-2014	2014-2015	2015-2016			7.06	5.6642	5.44195	4.67	2.79914	5.62302	4.25961	7.22543	4.71957
GID7044340	2013-2014	2014-2015				7.17	5.12445	5.84254	3.7005	2.45728	4.31186	3.82586
GID7044470	2013-2014	2014-2015				7.35	5.52226	5.16826	4.85409	2.2187	5.48219	3.9567
GID7044515	2013-2014	2014-2015				7.65	5.18026	5.08414	4.50035	3.27844	6.30145	3.80875
GID7044548	2013-2014	2014-2015				7.34	5.22564	5.33314	4.68859	2.97459	5.76648	4.49551
GID7045042	2013-2014	2014-2015				6.88	5.99977	4.83797	4.55393	2.93375	6.0382	4.07435
GID7045155	2013-2014	2014-2015				6.7	5.52804	5.2807	4.30021	2.97927	6.46677	4.72762
GID7045298	2013-2014	2014-2015				7.85	4.95743	5.55817	4.86988	2.81212	6.45291	3.20829
GID7045307	2013-2014	2014-2015				7.56	6.37037	5.61629	4.96289	3.0102	6.83907	4.07808
GID7045334	2013-2014	2014-2015				7.41	5.19906	5.50138	4.78095	2.74302	6.1025	3.16964
GID7045355	2013-2014	2014-2015				7.43	5.72436	5.82616	3.83378	2.38661	6.16755	3.72247
GID7045496	2013-2014	2014-2015				6.71		4.37716	3.45953	2.84815	4.72707	3.35863
GID7045691	2013-2014	2014-2015				7.26	5.26323	5.44763	4.46214	2.72495	4.69175	3.35263
GID7045772	2013-2014	2014-2015				7.08	5.63605	4.24017	4.50505	2.64108	3.96922	3.55528
GID7045777	2013-2014	2014-2015				7.9	5.9731	5.82991	4.81235	2.7039	6.82711	4.01138
GID7046110	2013-2014	2014-2015				7.35	5.9705	5.81311	4.86107	3.07995	6.02947	3.72502
GID7046132	2013-2014	2014-2015				7.05	5.58732	5.00513	4.54782	3.60175	6.03021	3.33737
GID7046166	2013-2014	2014-2015				7.02	4.62848	5.12146	4.33208	2.58652	5.70622	3.64798
GID7046177	2013-2014	2014-2015				7.22	5.56152	5.55337	4.42062	2.65575	5.88553	2.97015
GID7046230	2013-2014	2014-2015				7.99	5.85839	6.09012	4.75693	2.95126	6.58047	4.18444
GID7046234	2013-2014	2014-2015				7.36	5.93057	5.99667	4.3916	2.77562	6.89446	3.72015
GID7046482	2013-2014	2014-2015				7.79	5.76684	5.07854	3.46187	2.5852	6.88689	3.18959
GID7046492	2013-2014	2014-2015				7.42	6.11357	5.60333	4.36738	2.80891	6.75854	3.17843
GID7046542	2013-2014	2014-2015				6.79	4.68128	5.27183	3.64714	2.99673	6.21303	2.60477
GID7046637	2013-2014	2014-2015				6.68	4.46327	5.04264	4.57125	2.53135	6.96613	3.55269
GID7046654	2013-2014	2014-2015				7.49	5.72242	6.17364	4.42556	2.48661	4.58234	3.42887
GID7046658	2013-2014	2014-2015				7.22	6.13462	6.14059	4.83032	2.0411	6.6627	3.97872
GID7046659	2013-2014	2014-2015				7.19	5.31766	5.82264	4.63166	1.99494	6.52803	3.98021
GID7046661	2013-2014	2014-2015				7.25	5.48209	6.2819	4.93598	2.29494	6.6813	3.85744
GID7046687	2013-2014	2014-2015				7.22	4.62272	4.77307	4.53717	1.9084	5.81598	3.65134
GID7046696	2013-2014	2014-2015				7.24	5.81617	5.73375	4.26783	2.08725	5.65749	2.9311
GID7046698	2013-2014	2014-2015				7.24	5.65025	5.86367	4.44565	2.36289	6.69246	3.28899
GID7046721	2013-2014	2014-2015				7.13	5.02748	5.38731	4.23732	2.05584	6.59576	3.73393
GID7046725	2013-2014	2014-2015				8.08	4.50888	5.61808	4.62274	2.28661	7.09886	3.45714
GID7046789	2013-2014	2014-2015				7.88	5.65559	6.11134	4.57374	3.06456	5.94567	3.47393
GID7046820	2013-2014	2014-2015				7.47	5.00752	5.13185	4.14517	2.67226	5.41374	2.22096
GID7046902	2013-2014	2014-2015				7.24	5.14145	5.27373	4.22627	2.94469	5.6726	3.08108
GID7046971	2013-2014	2014-2015				7.74	5.68312	5.91761	4.7099	3.00623	5.74552	3.52825
GID7047024	2013-2014	2014-2015				7.16	5.59681	6.27658	4.38178	3.01521	5.98138	2.34298
GID7047173	2013-2014	2014-2015				7.54	5.67231	6.07079	4.75854	2.99691	6.20889	3.89564
GID7047226	2013-2014	2014-2015				7.01	5.38288	5.49757	4.62015	3.86357	5.93731	4.03924
GID7047283	2013-2014	2014-2015				8.17	5.63139	5.73233	4.78012	3.88537	6.01692	4.37332
GID7047306	2013-2014	2014-2015				7.16	4.30876	5.51434	3.47156	2.37515	5.30552	3.30177
GID7047309	2013-2014	2014-2015				7.39	5.42409	5.99411	4.06978	2.69117	5.82145	3.4915
GID7047310	2013-2014	2014-2015				7.64	5.63317	6.17473	3.99612	2.74694	5.94466	2.53614
GID7047314	2013-2014	2014-2015				6.8		4.83741	3.57722	2.64182	3.96624
GID7047316	2013-2014	2014-2015				8.23	5.98585	6.07673	4.1918	2.67194	6.0518	3.21992
GID7047317	2013-2014	2014-2015				7.38	4.74031	5.15878	4.25951	3.02515	5.82859	3.29061
GID7047320	2013-2014	2014-2015				7.61	5.5223	5.77815	4.29448	3.15848	6.34645	3.2348
GID7047326	2013-2014	2014-2015				7.64	5.74031	5.95821	3.81382	3.06041	4.79244	3.41189
GID7047327	2013-2014	2014-2015				7.37	4.65177	5.33029	4.14939	2.95015	5.86579	2.03466
GID7047334	2013-2014	2014-2015				8.59	6.15772	6.55308	4.50281	3.08156	6.1902	4.26308
GID7047344	2013-2014	2014-2015				7.98	5.26784	5.79639	4.08912	2.77323	5.83826	2.85013
GID7047352	2013-2014	2014-2015				8.08	5.6912	5.60835	4.25951	2.68028	6.02576	3.63585
GID7047362	2013-2014	2014-2015				7.56	5.88391	6.32174	4.22528	2.91041	5.1091	3.4915
GID7047367	2013-2014	2014-2015				7.35	5.27528	5.13086	4.64046	2.89566	5.08082	3.30326
GID7047421	2013-2014	2014-2015				7.31	6.04477	6.17998	4.80221	2.56784	5.77249	4.31839
GID7047539	2013-2014	2014-2015				8.18	5.63923	5.66781	5.03448	2.9119	5.86523	3.53209
GID7047575	2013-2014	2014-2015				7.55	6.07062	5.80676	4.54692	2.80606	6.79414	3.61882
GID7047578	2013-2014	2014-2015				8.29	5.86675	6.26032	4.85793	2.62401	6.25248	3.16049
GID7047580	2013-2014	2014-2015				8.32	5.8169	6.32984	4.84901	2.49452	6.23685	3.35989
GID7047628	2013-2014	2014-2015				7.43	4.44972	5.6024	4.88264	2.75509	6.02589	2.55158
GID7047639	2013-2014	2014-2015				7.94	4.05538	5.09186	4.63561	2.5224	4.9366	3.57837
GID7047640	2013-2014	2014-2015				7.54	5.08216	5.81892	4.91835	3.06279	5.67042	2.80977
GID7047645	2013-2014	2014-2015				7.4	4.82993	5.6514	4.66463	2.71984	5.74508	3.84623
GID7047673	2013-2014	2014-2015				7.78	5.19848	4.95686	4.55393	2.25277	5.62399	3.72262
GID7047677	2013-2014	2014-2015				7.39	4.48792	4.79276	3.69753	2.24957	5.16342	3.76206
GID7047746	2013-2014	2014-2015				7.06	4.94997	4.81384	4.70125	2.51944	5.42012	3.59688
GID7047842	2013-2014	2014-2015				7.53	5.92542	5.0315	4.50482	2.59701	5.31223	3.82009
GID7048000	2013-2014	2014-2015				7.38	4.94049	5.28584	4.60011	2.6723	5.68118	3.25802
GID7048003	2013-2014	2014-2015				7.21	4.81624	5.06133	3.69832	2.63513	5.34585	3.31159
GID7048055	2013-2014	2014-2015				7.52	5.75266	5.3175	4.36933	2.53432	6.24366	3.42035
GID7048088	2013-2014	2014-2015				7.12	5.06814	5.4571	4.0784	2.12598	5.06493	3.47318
GID7048124	2013-2014	2014-2015				7.33	5.77201	4.7249	4.1037	2.70034	6.21911	2.30279
GID7048174	2013-2014	2014-2015				7.36	5.12097	5.53573	4.23614	2.41444	5.49797	3.70458
GID7048206	2013-2014	2014-2015				7.5	5.70207	5.47077	4.27632	2.40483	7.91554	3.98062
GID7048215	2013-2014	2014-2015				7.06	5.50192	5.31636	4.65207	2.89201		3.26112
GID7048218	2013-2014	2014-2015				6.96	4.87394	4.87704	4.42588	3.03944	6.19752	3.56618
GID7048372	2013-2014	2014-2015				7.8	5.85931	5.45829	4.61749	2.09178	5.89383	3.64866
GID7077076	2013-2014	2014-2015				7.03	5.23169	5.57178	4.22346	3.06753	6.38096	4.02936
GID7077160	2013-2014	2014-2015				7.29	5.73358	5.68062	4.97348	2.91592	5.9241	4.07527
GID7077161	2013-2014	2014-2015				7.29	4.81245	5.39344	4.75026	2.81656	5.54538	4.67944
GID7077177	2013-2014	2014-2015				7.33	6.3065	6.44985	4.8269	3.02682	6.09398	3.91084
GID7077199	2013-2014	2014-2015				7.53	6.04466	6.07085	4.77132	3.32029	6.17405	3.91343
GID7077200	2013-2014	2014-2015				7.57	5.86907	5.73467	5.13962	3.43247	5.68745	4.32786
GID7077202	2013-2014	2014-2015				7.84	5.86088	5.83609	4.87028	2.85683	6.12941	3.63813
GID7077203	2013-2014	2014-2015				7.65	6.1399	5.63438	4.51834	2.93888	6.38164	3.3859
GID7077228	2013-2014	2014-2015				7.84	6.28675	6.75412	5.00025	3.03227	6.98215	4.58516
GID7077229	2013-2014	2014-2015				7.93	6.5799	6.50796	4.66394	3.01112	6.79986	4.00704
GID7077234	2013-2014	2014-2015				7.54	5.63794	5.78204	4.66096	3.10727	7.02456	3.95942
GID7077242	2013-2014	2014-2015				7.1	4.59404	5.88916	3.93552	2.37715	5.03275	4.29052
GID7077244	2013-2014	2014-2015				6.93	5.71978	6.13189	4.65501	2.7842	6.56846	4.46909
GID7077278	2013-2014	2014-2015				7.39	5.89091	5.60711	4.90055	3.05984	5.5607	3.28457
GID7077328	2013-2014	2014-2015				7.34	5.75029	6.14557	4.89831	2.92907	5.14733	3.88427
GID7077348	2013-2014	2014-2015				7	5.70862	6.28916	4.37525	2.9733	5.91965	3.52266
GID7077374	2013-2014	2014-2015				7.36	5.71457	6.13417	4.22942	3.08035	6.37129	4.09335
GID7077395	2013-2014	2014-2015				7.95	6.58437	6.50568	4.60516	2.83548	5.9851	3.91031
GID7077404	2013-2014	2014-2015				7.58	4.82469	5.10511	4.66245	3.06625	5.90847	4.4438
GID7077407	2013-2014	2014-2015				7.42	6.0732	5.84927	4.83061	3.28099	6.39956	4.73397
GID7077414	2013-2014	2014-2015				7.01	6.10445	5.29885	4.77704	2.7624	6.30879	4.39543
GID7077415	2013-2014	2014-2015				7.28	5.84776	5.74785	4.71677	2.4015	6.57962	3.96463
GID7077417	2013-2014	2014-2015				7.49	6.15133	6.16608	4.85888	2.57715	6.53572	4.30689
GID7077425	2013-2014	2014-2015				7.29	4.76539	5.42144	4.1819	2.70555	6.30456	4.14057
GID7077443	2013-2014	2014-2015				6.45	4.02085	4.81102	4.12772	2.21068		3.99527
GID7077457	2013-2014	2014-2015				7.89	5.40701	5.66515	4.70733	2.94658	5.49102	3.47295
GID7077487	2013-2014	2014-2015				8.33	5.96654	6.29877	4.85317	3.30747	7.10783	5.19393
GID7077532	2013-2014	2014-2015				7.03	6.29689	6.13922	4.27058	2.87029	5.84593	4.21849
GID7170552	2013-2014	2014-2015				7.09	5.33615	5.8408	4.09979	2.77687	5.78699	2.59593
GID7170553	2013-2014	2014-2015				6.94	6.08689	6.26587	4.35798	2.35059	5.50649	2.76632
GID7170554	2013-2014	2014-2015				7.22	5.03555	5.56387	4.63923	2.39097	5.79071	3.49698
GID7170637	2013-2014	2014-2015				7.25	4.49314	4.06131	3.45173	1.89674	4.91125	2.73879
GID7170639	2013-2014	2014-2015				7.18	6.01695	6.13481	4.68461	2.9711	6.52285	3.49772
GID7170646	2013-2014	2014-2015				7.04	4.87261		4.10128	2.5743	5.10768	3.93968
GID7170687	2013-2014	2014-2015				7.28	5.84359	5.10347	4.65113	2.80507	4.77732	3.33403
GID7170694	2013-2014	2014-2015				7.3	5.08391	5.0425	4.2233	2.73584	4.94845	2.86007
GID7170695	2013-2014	2014-2015				7.15	5.4165	5.68353	4.53804	2.74546	5.32122	3.18671
GID7170699	2013-2014	2014-2015				7.25	5.28258	5.67441	4.81259	2.52623	5.20663	3.12049
GID7170703	2013-2014	2014-2015				7.4	5.45445	5.09265	4.41378	2.31148	5.05187	3.25218
GID7170705	2013-2014	2014-2015				7.1	5.57796	6.07555	4.6303	2.47174	5.30187	3.22763
GID7170709	2013-2014	2014-2015				6.94	5.65386	5.02541	4.71214	2.56277	4.84726	3.67852
GID7170722	2013-2014	2014-2015				6.97	5.18069	5.3376	3.95818	2.25647	5.52315	2.32611
GID7170741	2013-2014	2014-2015				7.21	5.26328	5.52336	4.57127	2.62762	6.403	3.54858
GID7170743	2013-2014	2014-2015				7.14	5.45375	5.73418	4.39494	2.29493	6.41118	3.63192
GID7170783	2013-2014	2014-2015				7.19	5.92027	5.81738	4.74538	2.60134	6.1716	4.58504
GID7170792	2013-2014	2014-2015				7.03	5.70673	5.05213	4.63005	2.59621	5.71103	3.47046
GID7170793	2013-2014	2014-2015				7.32	6.11	5.93817	5.2186	2.51737	5.68202	3.26808
GID7170842	2013-2014	2014-2015				7.61	6.05866	5.67607	4.73645	2.7507	6.14481	3.46897
GID7170850	2013-2014	2014-2015				7.27	4.67102	4.98319	4.34657	2.48467	5.99675	3.25989
GID7170869	2013-2014	2014-2015				8.07	4.74319	5.23846	4.91949	2.57762	4.62949	3.80156
GID7170870	2013-2014	2014-2015				7.03	5.58694	5.26581	4.62782	2.65583	5.81446	3.14531
GID7170916	2013-2014	2014-2015				6.83	4.72831	4.58262	4.17619	2.37954	4.48856
GID7170917	2013-2014	2014-2015				6.85	4.59364	4.94786	4.26994	2.68852	4.76758
GID7170946	2013-2014	2014-2015				7.97	5.25807	5.13817	4.29002	2.18467	5.02957	2.53147
GID7170949	2013-2014	2014-2015				7.53	5.30792	5.29031	4.44404	2.45903		2.41391
GID7170960	2013-2014	2014-2015				7.25	6.09884	5.60883	4.44107	2.95775	6.18053	3.19219
GID7170964	2013-2014	2014-2015				7.44	5.43441	5.59173	4.45446	2.39942	5.70657	3.01585
GID7171004	2013-2014	2014-2015				6.96	4.79342	4.63134		2.71649	6.25507	2.8143
GID7171243	2013-2014	2014-2015				7.1	5.50993	5.27294	4.58726	3.14021	6.2125	3.8515
GID7171319	2013-2014	2014-2015				7.51	5.4194	5.67302	4.54711	2.06601	5.68241	3.3206
GID7171367	2013-2014	2014-2015				7.58	5.81301	6.04453	4.78446	2.46985	6.59089	3.63161
GID7171371	2013-2014	2014-2015				7.78	5.87253	6.00009	4.28149	2.38588	5.68143	3.62715
GID7171372	2013-2014	2014-2015				7.53	5.76092	5.97616	4.42806	2.37498	5.64013	4.23429
GID7173425	2013-2014	2014-2015				7.51	5.72521	5.7414	4.60663	2.21344	6.00012	3.74769
GID7173449	2013-2014	2014-2015				7.29	5.89187	5.61092	4.70634	2.44485	5.84884	3.71792
GID7173450	2013-2014	2014-2015				7.01	5.46256	5.07701		2.71537	5.64	3.74099
GID7173451	2013-2014	2014-2015				7.05	5.7133	5.54425	3.69369	2.41024	5.85889	3.8459
GID7173464	2013-2014	2014-2015				7.21	6.10839	5.75508	4.26884	2.51088	4.85205	3.56688
GID7173473	2013-2014	2014-2015				6.93	6.058	5.97035	4.27331	2.58607	6.21033	3.67398
GID7173475	2013-2014	2014-2015				7.21	6.19713	5.81081	4.3745	2.54377	6.14406	3.72011
GID7173483	2013-2014	2014-2015				6.82	5.63835	5.81879	4.38194	2.35338	6.52129	3.78633
GID7173495	2013-2014	2014-2015				6.67	5.24029	4.90539	4.32986	2.70659	4.95422	4.03931
GID7173497	2013-2014	2014-2015				6.52	5.14803	5.21878	4.33507	2.63415		4.24094
GID7173529	2013-2014	2014-2015				7.41	4.95309	5.04158	4.4184	2.65787	4.65745	3.24913
GID7173530	2013-2014	2014-2015				7.07	5.67407	5.99884	4.38343	2.00595	5.83156	3.86074
GID7173535	2013-2014	2014-2015				6.94	5.48434	4.89514	4.11632	2.15466	5.13959	3.72978
GID7173538	2013-2014	2014-2015				7.05	5.28493	5.23132	4.38343	2.41941	6.40277	3.65166
GID7173542	2013-2014	2014-2015				6.9	5.25666	4.95953	4.44296	2.85018	5.50567	3.39794
GID7173545	2013-2014	2014-2015				6.78	5.72094	5.59542	4.20114	2.84505	4.00343	2.47681
GID7173548	2013-2014	2014-2015				7.36	6.16291	6.16864	4.95784	2.74441	6.8137	2.84586
GID7173552	2013-2014	2014-2015				7.35	5.94095	5.92584	4.75205	2.77173	6.89288	3.25953
GID7173554	2013-2014	2014-2015				7.19	5.29288	4.56857	4.10101	2.63648	6.75966	3.49763
GID7173575	2013-2014	2014-2015				6.31	4.69169	5.61586	3.82869	2.69737	5.49515	3.04376
GID7173599	2013-2014	2014-2015				6.83	4.8844	4.67911	3.62259	2.71981	6.0773	3.07575
GID7173627	2013-2014	2014-2015				7.24	4.95062	5.3133	3.40012	2.71276	5.98734	3.53929
GID7173643	2013-2014	2014-2015				6.35	5.36431	5.07056	4.09134	2.61596	6.25449	2.56087
GID7173646	2013-2014	2014-2015				6.89	5.36729	5.03581	4.08911	2.85058	6.18889	2.52218
GID7173671	2013-2014	2014-2015				6.97	5.34943	5.52356	4.62333	2.52237	5.99099	3.60254
GID7173673	2013-2014	2014-2015				7.19	4.92905	5.53951	3.83985	2.58455	6.09824	3.21638
GID7173683	2013-2014	2014-2015				7.11	4.3539	4.69165	4.30637	3.03327	7.11969	3.4515
GID7173686	2013-2014	2014-2015				7.38	5.62547	4.60618	4.19923	2.57237	6.16591	3.17918
GID7173764	2013-2014	2014-2015				8.25	5.07265	5.40789	4.46559	2.80763	6.38019	3.20819
GID7173766	2013-2014	2014-2015				6.9	5.27652	5.8227	4.51247	2.64225	5.65363	3.76623
GID7173787	2013-2014	2014-2015				6.88	5.65248	5.55256	3.97765	1.97379	5.23562	2.17068
GID7173789	2013-2014	2014-2015				6.66	5.34295	5.38503	4.50592	2.28597	6.0005	2.61786
GID7173806	2013-2014	2014-2015				7.26	5.19935	5.78845	4.58033	1.91994	5.75496	3.49583
GID7173810	2013-2014	2014-2015				7	5.27748	5.3782	4.70458	2.09302	5.64559	3.62232
GID7173812	2013-2014	2014-2015				7.36	5.5751	6.08133	4.58256	1.94046	6.37401	4.02857
GID7173817	2013-2014	2014-2015				7.87	5.93298	6.09956	5.00443	1.82443	5.71047	3.50327
GID7173818	2013-2014	2014-2015				7.54	5.5245	6.20441	4.37125	2.4943	6.27356	3.75104
GID7173819	2013-2014	2014-2015				7.25	5.27227	5.91267	4.45905	2.34687	6.32639	3.48467
GID7173820	2013-2014	2014-2015				7.69	5.59295	5.47164	4.70458	2.32763	5.78547	3.23318
GID7173824	2013-2014	2014-2015				7.8	5.75888	6.19686	4.4278	1.82443	6.33086	4.66919
GID7173854	2013-2014	2014-2015				6.93	5.26037	5.85797	4.61976	1.87251	5.87029	4.56131
GID7173856	2013-2014	2014-2015				7.06	5.50293	6.13147	4.49699	1.62763	6.09594	3.92143
GID7173875	2013-2014	2014-2015				7.18	5.02971	5.69615	4.19342	2.23917	5.72371	4.05089
GID7173910	2013-2014	2014-2015				6.78	5.93833	6.3951	4.72553	2.56713	6.07141	3.71203
GID7173951	2013-2014	2014-2015				7.06	5.66863	5.60675	4.37184	2.94738	6.25587	3.33096
GID7173967	2013-2014	2014-2015				6.78	4.73967	5.20194	4.11987	2.4011	5.17653	3.65771
GID7173975	2013-2014	2014-2015				6.76	5.28729	5.66347	4.37657	2.37931	5.37184	3.95236
GID7173991	2013-2014	2014-2015				7.01	5.51869	5.48	4.54026	2.71392	5.8415	3.43524
GID7173992	2013-2014	2014-2015				6.79	5.19205	5.48228	3.93758	2.4979	5.54239	3.69938
GID7173995	2013-2014	2014-2015				7.18	5.30663	5.42872	4.62954	2.83828	5.72245	3.47542
GID7174015	2013-2014	2014-2015				7.17	5.75678	5.09082	4.54026	2.40751	5.75901	3.92334
GID7174072	2013-2014	2014-2015				7.33	5.20395	5.33413	4.21065	2.45431	5.31992	3.53123
GID7174073	2013-2014	2014-2015				7.39	5.83342	5.97003	4.57523	2.9838	6.7857	4.19938
GID7174077	2013-2014	2014-2015				7.02	5.47479	5.13356	4.13773	2.59854	6.03346	4.1287
GID7174080	2013-2014	2014-2015				8.45	5.11764	5.58028	4.75603	3.00495	5.5037	3.02602
GID7174090	2013-2014	2014-2015				6.85	5.69205	6.01219	4.36392	2.67226	6.42167	3.52527
GID7174110	2013-2014	2014-2015				7.01	5.16711	5.18418	4.71315	3.80204	6.43285	3.6754
GID7174125	2013-2014	2014-2015				6.87	5.42157	5.35284	4.53235	2.87704	6.06008	3.43284
GID7174192	2013-2014	2014-2015				7.67	5.9107	6.02203	4.68287	2.52707	6.01683	3.91561
GID7174193	2013-2014	2014-2015				7.11	5.09522	5.62431	3.42618	2.05592	5.9268	2.83079
GID7174208	2013-2014	2014-2015				7.65	6.5729	6.93143	4.58615	2.829	6.10017	4.07781
GID7174316	2013-2014	2014-2015				6.89	5.41307	5.44494	4.15861	2.3063	5.48311	3.47836
GID7174318	2013-2014	2014-2015				7.03	5.71739	5.87001	4.5537	2.51848	6.03668	3.98059
GID7174322	2013-2014	2014-2015				7.6	5.6162	5.82671	4.3476	2.75053	6.48385	3.34518
GID7174340	2013-2014	2014-2015				6.97	5.65489	6.19936	4.61099	2.84733	5.74427	3.67553
GID7174388	2013-2014	2014-2015				7.29	6.10128	6.27864	5.00844	2.75485	6.78116	3.82152
GID7174400	2013-2014	2014-2015				6.8	5.45008	5.4079	4.83561	2.80606	6.38789	3.65305
GID7174416	2013-2014	2014-2015				7.55	6.32731	6.84494	4.58636	2.66183	6.75992	3.32715
GID7174431	2013-2014	2014-2015				7.18	5.89577	5.56745	5.06255	2.83875	5.40113	3.93281
GID7174433	2013-2014	2014-2015				7.47	5.63163	5.95377	4.94201	3.12337	5.95359	3.76837
GID7174491	2013-2014	2014-2015				6.96	5.2471	5.96108	4.51077	2.56108	5.56283	3.65227
GID7174493	2013-2014	2014-2015				7.79	6.27314	5.95766	4.47431	2.91364	5.2414	3.66418
GID7174499	2013-2014	2014-2015				7.08	4.82448	5.87447	4.74292	3.20659	6.2667	3.80332
GID7174502	2013-2014	2014-2015				7.75	5.93609	6.21521	4.79351	2.85339	6.1298	4.1054
GID7174503	2013-2014	2014-2015				7.41	6.0968	5.76849	4.66702	2.99826	6.18486	4.25346
GID7174516	2013-2014	2014-2015				7.47	6.25082	6.37019	4.90214	2.6348	6.47206	4.18724
GID7174518	2013-2014	2014-2015				7.65	6.00007	6.26079	4.81434	2.47967	6.24364	3.93724
GID7174545	2013-2014	2014-2015				7.74	6.21138	4.90524	4.4944	2.91364	5.93188	4.62028
GID7174549	2013-2014	2014-2015				6.94	5.40657	5.55339	4.80377	2.50253	5.84553	4.04935
GID7174551	2013-2014	2014-2015				6.61	4.09481	4.92376	4.54037	2.47689	5.14761	3.35367
GID7174567	2013-2014	2014-2015				7.57	5.80315	5.55681	4.61255	2.74227	6.05758	4.35367
GID7174574	2013-2014	2014-2015				7.63	5.20121	5.59442	4.73978	2.12176	5.12375	3.57093
GID7174575	2013-2014	2014-2015				7.46	5.06654	5.55909	4.89082	2.30125	5.62231	3.82391
GID7174576	2013-2014	2014-2015				7.27	5.00032	5.70496	4.49871	2.01599	6.1796	3.76513
GID7174592	2013-2014	2014-2015				7.45	5.51693	5.84746	5.11941	2.61816	6.5042	4.91533
GID7174599	2013-2014	2014-2015				7.31	5.24759	5.00586	4.44976	2.63354	5.75878	3.15789
GID7174600	2013-2014	2014-2015				7.72	5.63375	5.21612	4.57327	2.55085	5.50229	3.86473
GID7174601	2013-2014	2014-2015				7.28	5.30637	5.89988	4.57327	2.40149	6.19319	3.87962
GID7174639	2013-2014	2014-2015				7.03	5.54372	5.14603	4.88206	2.57393	6.65598	4.04331
GID7174642	2013-2014	2014-2015				6.81	5.96262	5.64461	4.96985	3.18611	5.73113	3.32158
GID7174652	2013-2014	2014-2015				7.63	5.94997	6.63492	4.90512	2.69829	5.76982	4.66682
GID7174699	2013-2014	2014-2015				7	5.24853	6.26475	4.9327	3.05692	6.32404	3.79745
GID7174703	2013-2014	2014-2015				7.26	5.43156	5.82031	4.94386	3.01974	5.00101	3.53108
GID7174742	2013-2014	2014-2015				7.05	5.45091	5.85792	4.77868	3.21589	5.06734	3.24239
GID7174771	2013-2014	2014-2015				6.93	4.83748	5.45482	4.10296	2.78816	4.48019	2.92407
GID7174797	2013-2014	2014-2015				6.93	5.36013	5.56162	4.61127	2.55307	6.04789	3.0601
GID7174805	2013-2014	2014-2015				7.02	6.00522	5.56846	4.89326	2.94602	6.01715	4.49091
GID7174806	2013-2014	2014-2015				7.14	6.18305	5.77586	4.6946	3.05243	6.8977	4.25951
GID7175743	2013-2014	2014-2015				6.93	5.56219	5.01607	4.02111	2.04778	6.3017	3.90696
GID7175766	2013-2014	2014-2015				6.66		5.22462	4.07468	2.11124		3.57809
GID7175768	2013-2014	2014-2015				7.04	5.20058	4.94485	4.50326	2.75996	5.19009	3.45011
GID7175799	2013-2014	2014-2015				7.55	5.22662	5.54656	4.53227	2.89201	6.72465	3.62645
GID7175803	2013-2014	2014-2015				7.46	5.88659	5.28046	4.55088	2.70483	6.59403	3.5952
GID7175816	2013-2014	2014-2015				7	5.50862	5.34884	4.65132	2.76316	5.01583	3.47095
GID7175863	2013-2014	2014-2015				6	4.69934	4.80928	4.39948	2.74114	4.88097	3.09732
GID7175864	2013-2014	2014-2015					4.70678	4.43948	3.89502	2.4469	4.03611	3.04971
GID7175875	2013-2014	2014-2015				6.03	4.74473	4.98934	4.22686	2.25973	5.26642	3.4686
GID7175876	2013-2014	2014-2015				6.4	4.79458	5.39333	4.46049	2.47767	5.52683	3.04673
GID7175891	2013-2014	2014-2015				7.15	6.15842	5.41926	4.70528	2.12896	6.38695	4.04375
GID7175892	2013-2014	2014-2015				6.85	5.75961	4.83606	4.52374	2.08985	5.75451	3.85253
GID7175924	2013-2014	2014-2015				7.25	5.6614	5.07082	4.88311	1.85139	6.23517	3.95372
GID7175927	2013-2014	2014-2015				7.32	5.648	5.58421	4.42924	1.7578	4.48665	3.62113
GID7175931	2013-2014	2014-2015				7.5	5.34369	4.23322	3.92924	1.65716	5.40332	4.36518
GID7175976	2013-2014	2014-2015				6.46	4.81549	4.86759	4.16688	2.85056	5.34807	4.32725
GID7175994	2013-2014	2014-2015				6.94	5.58261	5.48753	4.57165	2.57171	6.74911	4.48053
GID7176000	2013-2014	2014-2015				7.58	5.33707	5.34622	4.75096	2.45633	6.71786	3.9277
GID7176002	2013-2014	2014-2015				7.03	4.92487	5.43169	4.43251	2.28902	7.01027	4.13901
GID7176003	2013-2014	2014-2015				7.11	4.22397	5.00491	4.29932	2.78838	6.43438	4.01327
GID7176008	2013-2014	2014-2015				7.38	5.29987	6.31146	4.42432	2.29992	5.92471	4.06237
GID7176011	2013-2014	2014-2015				6.82	4.96802	5.38839	4.26138	2.76979	6.25283	4.25062
GID7176015	2013-2014	2014-2015				6.79	4.72025	5.15135	3.99575	2.8871	5.85626	3.84139
GID7176016	2013-2014	2014-2015				6.92	5.08781	5.55705	4.6267	2.85633	6.81653	4.09139
GID7176029	2013-2014	2014-2015				7.18	5.3274	5.88411	4.79114	2.84158	6.78036	3.96193
GID7176033	2013-2014	2014-2015				7.24	4.85865	5.39294	4.67804	2.63774	6.57213	3.65463
GID7176035	2013-2014	2014-2015				6.9	4.78201	5.53767	4.71376	2.60825	5.25209	4.12264
GID7176036	2013-2014	2014-2015				7.62	5.27509	5.99568	4.58603	2.88654	6.84734	3.33354
GID7176039	2013-2014	2014-2015				7.14	5.26691	5.85665	4.61505	2.67693	6.7149	4.13562
GID7176041	2013-2014	2014-2015				7.4	5.11512	5.50807	4.39332	2.88141	6.54154	3.06792
GID7176042	2013-2014	2014-2015				7.4	5.78849	6.42075	4.67457	2.44552	5.91802	2.59545
GID7176043	2013-2014	2014-2015				6.88	5.78849	6.39682	4.42085	2.4468	5.86988	2.6639
GID7176044	2013-2014	2014-2015				7.48	5.51914	6.08571	4.60538	2.7609	6.42174	4.18994
GID7176045	2013-2014	2014-2015				7.7	5.95441	6.68628	4.4774	2.54488	6.51103	2.65646
GID7176047	2013-2014	2014-2015				6.69	4.94325	5.68343	4.69094	2.31731	5.99119	2.98979
GID7176048	2013-2014	2014-2015				7.51	5.72524	6.48115	4.57933	2.55449	6.29228	2.97937
GID7176049	2013-2014	2014-2015				6.4	5.1925	5.79853	4.57115	2.45	6.20225	3.16613
GID7176051	2013-2014	2014-2015				7.46	5.95813	6.93699	4.73484	2.325	6.84613	2.95705
GID7176052	2013-2014	2014-2015				7.52	5.66126	6.18713	4.43648	2.36859	5.12413	2.93324
GID7176053	2013-2014	2014-2015				7.76	5.52807	6.87887	4.53618	2.40129	5.17026	2.53295
GID7176054	2013-2014	2014-2015				6.74	4.98194	5.7142	4.68053	2.71731	6.09511	3.03295
GID7176056	2013-2014	2014-2015				7.82	5.70143	6.75693	4.48335	2.28718	5.8115	3.11702
GID7176060	2013-2014	2014-2015				7.63	5.57867	5.68628	4.37621	2.89103	6.6085	4.81494
GID7176063	2013-2014	2014-2015				7.49	5.24756	5.66633	4.11728	2.90513	6.46788	4.67804
GID7176065	2013-2014	2014-2015				7.41	5.1553	6.54611	4.03618	2.66539	6.69928	4.31866
GID7176067	2013-2014	2014-2015				6.82	4.67762	5.3142	4.10984	2.48654	5.76252	3.50244
GID7176070	2013-2014	2014-2015				6.93	5.19325	5.85209	4.18053	2.3218	5.9091	4.41762
GID7176074	2013-2014	2014-2015				7.34	5.10099	5.7746	3.85091	2.19167	5.68663	3.88414
GID7176080	2013-2014	2014-2015				6.88	5.57867	5.88058	4.06743	2.60834	6.02368	3.08354
GID7176087	2013-2014	2014-2015				6.53	4.87852	5.29482	4.48484	2.64424	4.19109	3.54485
GID7176093	2013-2014	2014-2015				7	4.49608	5.17004		2.11283	4.87189	4.14455
GID7176094	2013-2014	2014-2015				7.54	5.60366	6.2332	4.40664	2.43518	6.24162	4.25235
GID7176097	2013-2014	2014-2015				7.45	5.45634	5.75001	4.43492	2.13005	6.10546	4.18167
GID7176106	2013-2014	2014-2015				6.17	5.05529	4.68392	3.90515	2.38966	5.03626	3.84982
GID7176109	2013-2014	2014-2015				6.14	5.07018	5.35799	4.22361	2.81659	4.33314	3.51351
GID7176114	2013-2014	2014-2015				6.71	5.26958	5.4879	4.38655	2.47684	6.04891	4.14
GID7176157	2013-2014	2014-2015				7.21	5.93401	6.1728	4.28536	2.31915	5.87332	3.69357
GID7176170	2013-2014	2014-2015				7.36	6.2041	6.1728	4.40515	2.55954	5.20367	3.44506
GID7176179	2013-2014	2014-2015				6.78	5.25619	5.68392	3.60605	2.11723	5.67242	3.9711
GID7176279	2013-2014	2014-2015				7.6	4.59101	5.33577	3.71542	2.44544	5.88969	4.45697
GID7176288	2013-2014	2014-2015				7.43	5.56125	6.20699	4.112	2.48582	6.14192	4.03658
GID7176291	2013-2014	2014-2015				7.05	4.76512	5.10101	4.2303	2.42108	6.29296	3.86991
GID7176293	2013-2014	2014-2015				6.9	5.13119	4.92095	4.61349	2.43454	6.05263	3.48822
GID7176301	2013-2014	2014-2015				6.81	5.14532	5.30785	4.15813	2.25185	4.99162	3.48747
GID7176304	2013-2014	2014-2015				6.64	4.92944	5.40375	3.69063	2.44883	5.93275	4.03201
GID7176306	2013-2014	2014-2015				7.56	5.68465	5.58152	4.23676	2.76165	5.89332	4.29243
GID7176323	2013-2014	2014-2015				6.65	4.4034	4.69149	3.94138	2.68537	5.26311	2.54541
GID7176335	2013-2014	2014-2015				7.29	5.2345	5.11657	4.0887	2.65396	5.53841	3.37279
GID7176357	2013-2014	2014-2015				7.24	6.18093	6.58437	3.74941	2.17191	5.69019	3.77829
GID7176359	2013-2014	2014-2015				7.07	5.38703	6.44876	4.48081	2.62319	7.09198	3.503
GID7176370	2013-2014	2014-2015				7.13	5.56263	5.05275	3.82828	2.49819	6.35835	4.14436
GID7176379	2013-2014	2014-2015				5.84	4.60727	5.03053	3.68617	2.70716	4.79436	4.12502
GID7176397	2013-2014	2014-2015				7.01	5.36694	6.00318	4.44138	2.91101	6.99451	4.23365
GID7176412	2013-2014	2014-2015				7.8	5.57453	5.85731	4.12664	2.51421	6.05478	3.92264
GID7176416	2013-2014	2014-2015				6.98	5.72408	6.13537	4.08498	2.51998	6.83826	3.79689
GID7176449	2013-2014	2014-2015				6.11	4.81858	5.03907	3.69138	2.42447	4.69764	3.34154
GID7176456	2013-2014	2014-2015				7.23	5.69135	5.29207	4.21965	2.26421	5.93722	3.49258
GID7176555	2013-2014	2014-2015				7.09	5.45984	5.26657	3.81109	2.20633	6.1759	4.09646
GID7176578	2013-2014	2014-2015				6.22	5.09228	5.30475	3.59159	2.31402	5.36415	3.6411
GID7176606	2013-2014	2014-2015				6.88	5.85195	5.99079	4.13624	2.93646	6.74212	4.40822
GID7176633	2013-2014	2014-2015				6.84	5.81921	5.80731	4.02091	2.40248	6.76221	4.44765
GID7176643	2013-2014	2014-2015				6.8	5.41817	5.84948	4.11317	1.87364	6.39763	3.73783
GID7176645	2013-2014	2014-2015				6.94	5.77606	5.89051	4.42865	2.32107	6.36712	3.3792
GID7176663	2013-2014	2014-2015				6.77	5.4764	6.22109	3.85382	2.11763	6.15095	3.68476
GID7176680	2013-2014	2014-2015				5.97	5.11628	4.92422	4.1693	2.62981	5.48537	3.76884
GID7176691	2013-2014	2014-2015				7.86	5.30303	6.04445	4.52495	2.62404	6.64385	4.37821
GID7176718	2013-2014	2014-2015				7.16	4.82015	5.19602	4.49147	2.5484	6.34698	3.74949
GID7176780	2013-2014	2014-2015				7.58	5.67059	6.12878	4.34638	2.64007	7.01554	4.26958
GID7176796	2013-2014	2014-2015				6.55	5.18771	5.32536	3.96171	2.32276	5.58697	3.82315
GID7176817	2013-2014	2014-2015				7.45	5.87595	5.50428	3.94609	2.26699	5.88046	4.56869
GID7176839	2013-2014	2014-2015				7.33	5.2822	5.78121	4.57853	2.4984	5.53116	3.96675
GID7176843	2013-2014	2014-2015				6.38	5.34916	5.3493	3.69832	2.00673	5.56316	2.54786
GID7176845	2013-2014	2014-2015				6.93	5.31737	5.3954	3.87396	2.44174	6.00987	3.94494
GID7176847	2013-2014	2014-2015				7.37	5.37094	6.29796	4.47292	2.85777	5.9674	3.27009
GID7176848	2013-2014	2014-2015				6.77	5.87094	6.27061	4.35313	2.62315	5.98897	3.85045
GID7176851	2013-2014	2014-2015				6.83	5.88507	6.18742	4.32039	2.38789	6.35653	4.10491
GID7176853	2013-2014	2014-2015				6.89	5.44534	5.73614	4.46325	2.58341	6.41234	2.85342
GID7176855	2013-2014	2014-2015				6.97	5.60903	6.04383	4.48334	2.35584	5.70475	2.85938
GID7176957	2013-2014	2014-2015				6.35	4.65442	4.21021	3.70804	2.89623	5.74717	3.47396
GID7176965	2013-2014	2014-2015				6.17	4.59787			2.53918	4.76874	2.95982
GID7176996	2013-2014	2014-2015				7.61	5.37838	5.90822	4.20655	3.02443	6.25311	3.65774
GID7177059	2013-2014	2014-2015				6.94	4.6804	5.00635	4.26431	2.19529	5.51588	3.76135
GID7177080	2013-2014	2014-2015				6.74	5.02043	5.0582	3.91982	2.52991	5.64056	3.78441
GID7177084	2013-2014	2014-2015				7.21	5.27638	5.07415	4.33946	2.40875	5.88716	3.63337
GID7177087	2013-2014	2014-2015				7.09	5.31433	5.32772	4.39154	2.44914	6.08582	3.70554
GID7177104	2013-2014	2014-2015				7	5.30243	5.82686	4.98678	2.53632	6.3135	3.40867
GID7177120	2013-2014	2014-2015				7.51	5.88725	5.83484	4.82235	2.85426	6.66915	3.99498
GID7177123	2013-2014	2014-2015				7.34	5.83591	5.60008	4.68619	2.57606	6.09815	3.66016
GID7177160	2013-2014	2014-2015				6.56	5.31507	5.74139	4.74497	2.86773	5.80233	3.38114
GID7177161	2013-2014	2014-2015				6.39	4.54945	4.02458	3.52324	2.38375	4.52332	3.08501
GID7177176	2013-2014	2014-2015				6.8	5.15362	5.45478	4.39675	2.7735	4.25472
GID7177180	2013-2014	2014-2015				7.1	5.54275	5.35185	4.69884	2.73632	5.19668	2.86031
GID7177238	2013-2014	2014-2015				7.32	5.10218	5.20494	4.42168	2.66043	5.03331	2.95031
GID7177245	2013-2014	2014-2015				6.09	4.41989	4.96734	4.03478	2.22967	4.57781	2.18543
GID7177273	2013-2014	2014-2015				7.43	5.27927	6.28699	4.12778	2.38928	5.62096	3.60954
GID7177274	2013-2014	2014-2015				7.43	5.87227	5.9964	4.58463	2.65915	6.78035	3.65716
GID7177275	2013-2014	2014-2015				7.38	5.78745	6.00829	4.12629	2.39249	6.02773	3.64749
GID7177278	2013-2014	2014-2015				7.29	5.85962	5.91434	4.11364	2.51043	5.62617	4.09019
GID7177280	2013-2014	2014-2015				7.14	5.84177	5.89611	4.31379	2.188	6.11278	4.04406
GID7177281	2013-2014	2014-2015				7.26	5.84028	5.99291	4.24385	2.4021	5.9153	3.31415
GID7177284	2013-2014	2014-2015				6.98	5.56796	6.07503	4.08686	2.53864	6.19909	3.56713
GID7177285	2013-2014	2014-2015				6.89	5.70263	5.93714	4.22897	2.34249	6.08525	3.96891
GID7177286	2013-2014	2014-2015				6.95	5.61334	6.20494	4.25129	2.29249	6.10503	4.10656
GID7177343	2013-2014	2014-2015				7.3	5.97272	6.1675	4.91945	2.94826	6.76084	3.87293
GID7177344	2013-2014	2014-2015				7.95	6.1379	6.42489	4.95442	3.12133	6.8293	4.05448
GID7177398	2013-2014	2014-2015				7.23	5.6751	5.82147	4.14266	2.94954	6.47364	3.3082
GID7177401	2013-2014	2014-2015				6.52	4.71156	4.45623		2.70659	5.22885	3.02769
GID7177404	2013-2014	2014-2015				7.48	5.75843	6.05794	4.83463	2.52326	7.12245	2.97263
GID7177406	2013-2014	2014-2015				8.25	6.55977	6.12631	4.73195	2.90531	6.39105	2.31564
GID7177407	2013-2014	2014-2015				7.67	5.99876	5.68016	4.69326	2.65659	6.07409	2.72784
GID7177420	2013-2014	2014-2015				6.49	5.06498	4.61178	3.68433	2.65467	5.57572	3.45031
GID7177422	2013-2014	2014-2015				7.04	5.67638	5.13948	3.92844	2.64315	4.69889	3.35024
GID7177423	2013-2014	2014-2015				7.2	5.15257	4.94062	3.75731	2.46687	6.24279	3.48566
GID7177425	2013-2014	2014-2015				7.68	5.54469	5.7298	4.4902	2.44059	5.96005	3.71631
GID7177452	2013-2014	2014-2015				6.95	5.55362	5.31384	4.35702	2.52841	5.90946	4.40009
GID7177458	2013-2014	2014-2015				7.22	5.44573	4.9429	4.20672	2.27456	5.83654	3.56899
GID7177479	2013-2014	2014-2015				6.5	5.12876	5.17053	4.40017	2.93289	5.40202	3.11066
GID7177516	2013-2014	2014-2015				7.01	4.63621	5.36398	3.703	2.48225	5.41467	4.33536
GID7177545	2013-2014	2014-2015				7.02	5.98888	5.83122	4.1219	2.46815	6.27627	4.25128
GID7177555	2013-2014	2014-2015				6.9	5.2999	5.27965	3.98202	3.0502	6.19666	3.47896
GID7177565	2013-2014	2014-2015				6.89	5.4926	5.64262	4.703	2.79443	6.05455	3.5236
GID7177573	2013-2014	2014-2015				7.1	5.81543	5.09838	4.67359	2.46021	5.78332	3.77799
GID7177575	2013-2014	2014-2015				7.95	5.71796	5.93142	5.00916	2.35636	6.6678	3.7966
GID7177577	2013-2014	2014-2015				7.58	5.39728	5.72402	4.86184	2.6211	5.80099	3.77204
GID7177579	2013-2014	2014-2015				7.39	5.4062	5.17758	4.37821	2.04226	5.88581	3.71401
GID7177609	2013-2014	2014-2015				6.52	5.34445	5.30123	4.23833	2.52815	4.89771	2.99823
GID7177621	2013-2014	2014-2015				7.04	5.34222	5.51661	4.60886	2.18713	5.46319	3.59868
GID7177630	2013-2014	2014-2015				6.33	4.64802	4.7149	4.15797	2.41662	4.76155	3.31817
GID7177634	2013-2014	2014-2015				7.34	5.2626	5.4112	4.43401	2.21533	6.01453	3.25493
GID7177636	2013-2014	2014-2015				7.59	5.49028	4.97416	4.46749	2.16021	5.58596	3.86802
GID7177644	2013-2014	2014-2015				6.99	5.47094	6.0659	4.95336	2.57816	5.94905	2.97963
GID7177646	2013-2014	2014-2015				7.16	5.70903	6.11832	4.87374	2.76149	5.99965	2.80478
GID7177647	2013-2014	2014-2015				7.14	5.92778	6.42829	4.74502	2.50892	6.08001	3.53097
GID7177648	2013-2014	2014-2015				6.83	5.29013	6.07729	4.65722	2.38457	6.14705	3.78246
GID7177649	2013-2014	2014-2015				7.04	5.80055	6.03969	4.65127	2.62367	6.6158	3.37174
GID7177660	2013-2014	2014-2015				6.76	5.13339	5.34535	4.42061	2.34795	5.47636	3.85984
GID7177662	2013-2014	2014-2015				6.82	5.31568	5.16358	4.38489	2.40628	5.48231	3.52353
GID7177675	2013-2014	2014-2015				6.92	5.58726	6.12883	4.49873	2.56141	6.52249	3.60686
GID7177677	2013-2014	2014-2015				6.89	4.98533	4.6143	4.24055	2.51141	5.72968	2.5518
GID7177683	2013-2014	2014-2015				6.94	5.32461	5.1972	4.36331	2.68	5.32457	2.79659
GID7177684	2013-2014	2014-2015				6.41	5.16018	5.14592	3.95037	2.68128	5.05002	2.75865
GID7177690	2013-2014	2014-2015				7.07	5.67134	5.30888	3.94739	2.56526	6.25315	3.97293
GID7177691	2013-2014	2014-2015				6.93	5.03518	4.7915	4.26584	2.60628	5.06193	3.48186
GID7177696	2013-2014	2014-2015				6.75	4.61926	4.54649	4.50617	2.34218	5.77844	3.57487
GID7177698	2013-2014	2014-2015				6.89	5.36256	4.65076	4.29263	2.41975	5.32383	3.93945
GID7177703	2013-2014	2014-2015				7.5	5.54113	5.33168	4.65498	2.49923	6.38633	3.63067
GID7177716	2013-2014	2014-2015				6.66	5.01058	5.13903	4.81863	2.69937	5.92009	3.30021
GID7177744	2013-2014	2014-2015				7.21	4.72635	4.31111	5.09393	2.71155	6.53765	3.68414
GID7177746	2013-2014	2014-2015				7.44	5.64376	5.61994	4.97711	2.55898	6.46622	3.55765
GID7177779	2013-2014	2014-2015				7.25	5.87144	5.15613	5.12518	2.7359	6.48185	3.71911
GID7177794	2013-2014	2014-2015				6.76	5.43245	4.85869	4.26506	2.55834	6.09643	2.90066
GID7177804	2013-2014	2014-2015				7.05	5.70849	5.66667	4.99571	2.42565	6.21548	3.74515
GID7177809	2013-2014	2014-2015				6.99	5.11846	4.16581	4.50985	2.57372	5.57188	3.74143
GID7177823	2013-2014	2014-2015				7.51	6.3201	5.36012	5.35062	2.95257	6.60387	3.88726
GID7177834	2013-2014	2014-2015				7.03	5.41162	4.97892	4.37369	2.95962	4.54435	2.87461
GID7177962	2013-2014	2014-2015				7.12	4.7569	5.48951	4.36555	2.54346	5.61699	3.66713
GID7177967	2013-2014	2014-2015				7.24	5.00542	4.90148	4.38712	2.73834	5.45553	4.09644
GID7177970	2013-2014	2014-2015				6.81	5.01211	4.87697	4.52924	2.62295	5.51505	3.60091
GID7177980	2013-2014	2014-2015				6.9	4.89381	4.73908	4.79337	2.62936	6.26803	3.72144
GID7178278	2013-2014	2014-2015				6.93	5.651	6.04425	4.83505	2.53008	5.63953	3.39407
GID7178281	2013-2014	2014-2015				7.63	6.32659	6.86248	4.86333	2.81662	6.67152	3.27948
GID7178310	2013-2014	2014-2015				7.27	5.59147	5.59068	4.69666	2.35636	6.30545	3.29139
GID7178319	2013-2014	2014-2015				7.29	6.24103	6.73598	4.94815	2.60251	6.8248	3.85091
GID7178365	2013-2014	2014-2015				6.64	4.6832	4.49972	4.69958	2.78334	4.64822	3.21316
GID7178369	2013-2014	2014-2015				6.48	4.55671	5.41938	3.59021	2.49744	5.43869	3.27789
GID7178370	2013-2014	2014-2015				6.46	4.74718	5.18063	4.17205	2.43719	5.58304	2.89768
GID7178379	2013-2014	2014-2015				6.3	4.75388	5.3624	4.15419	2.44103	4.93423	3.17967
GID7178422	2013-2014	2014-2015				6.85	5.4232	5.80205	4.95024	2.72751	5.77955	2.98507
GID7178423	2013-2014	2014-2015				6.53	5.90162	5.17014	4.25455	2.5743	5.74904	2.79013
GID7178424	2013-2014	2014-2015				6.85	5.87484	4.46929	4.6236	2.52174	5.92057	2.8809
GID7178502	2013-2014	2014-2015				6.82	5.52134	5.62087	4.12089	2.54529	4.28267	4.28342
GID7178526	2013-2014	2014-2015				7.11	5.14988	4.57262	4.29742	2.84697	5.49404	4.26467
GID7178623	2013-2014	2014-2015				7.13	5.56803	5.57376	4.40382	2.8771	5.11555	3.69367
GID7178676	2013-2014	2014-2015				7.23	6.07566	6.23512	4.72655	2.95939	7.24206	4.26482
GID7178677	2013-2014	2014-2015				7.32	5.63295	5.62885	4.30914	3.07286	6.46379	4.6614
GID7178691	2013-2014	2014-2015				7.27	5.75125	6.33996	4.7697	3.14914	6.39177	4.51854
GID7178743	2013-2014	2014-2015				7.55	5.92376	5.69967	4.59792	2.67892	5.62439	3.56845
GID7178773	2013-2014	2014-2015				7.11	5.73347	5.44023	4.78804	2.80636	6.39339	4.37346
GID7178777	2013-2014	2014-2015				7.99	6.26025	5.4784	4.96066	2.96789	7.04369	3.43076
GID7178783	2013-2014	2014-2015				7.82	6.13016	5.6168	4.84773	3.12746	6.468	4.12586
GID7178785	2013-2014	2014-2015				7.03	6.30873	5.98717	4.75175	3.23323	6.41889	4.31262
GID7178786	2013-2014	2014-2015				5.93	4.88313	4.84529	3.86931	2.67489	5.59226	3.33717
GID7178787	2013-2014	2014-2015				6.15	5.02227	5.21908	3.39015	2.63579	5.57074	3.44209
GID7178788	2013-2014	2014-2015				5.98	5.40843	5.30569	4.02854	2.66464	5.4308	3.32676
GID7178789	2013-2014	2014-2015				5.87	4.66885	5.22991	4.10741	2.6313	5.59083	3.29328
GID7178791	2013-2014	2014-2015				6.13	4.93671	4.41965		2.43643	4.97544	3.15637
GID7178794	2013-2014	2014-2015				5.88	5.00441	5.23162	3.70785	2.41784	5.70488	3.27988
GID7178798	2013-2014	2014-2015				7.04	4.95903	5.26523	4.82169	2.79925	5.80381	4.35801
GID7178801	2013-2014	2014-2015				7.04	5.95531	6.10113	5.06648	3.22746	6.35342	3.64967
GID7178802	2013-2014	2014-2015				6.79	5.75888	5.82079	5.18553	3.32297	6.50669	3.79179
GID7178805	2013-2014	2014-2015				6.98	5.89281	6.29486	4.70339	3.16464	6.04762	3.45027
GID7178815	2013-2014	2014-2015				6.97	5.83484	5.86458	4.67459	2.67094	5.66431	3.68724
GID7178817	2013-2014	2014-2015				6.91	5.7582	6.15176	4.78025	2.78311	4.89355	3.76239
GID7178820	2013-2014	2014-2015				6.86	4.97249	5.58424	4.18129	2.3844		4.08158
GID7178822	2013-2014	2014-2015				7.01	5.61758	5.35632	4.499	2.53504	5.41661	4.33381
GID7178833	2013-2014	2014-2015				7.15	6.01564	6.04464	4.87697	2.92222	6.66884	4.11134
GID7178834	2013-2014	2014-2015				7.47	5.90776	6.68395	4.85093	2.96645	6.70902	3.92161
GID7178835	2013-2014	2014-2015				7.18	6.41296	6.26914	4.99751	3.2267	6.54236	4.54438
GID7178836	2013-2014	2014-2015				7.08	6.37651	6.79677	4.52727	3.1235	6.25069	4.10465
GID7178837	2013-2014	2014-2015				6.87	6.14213	6.40589	4.76165	2.90811	6.39801	4.04512
GID7178839	2013-2014	2014-2015				7.42	6.00448	6.24293	4.80852	2.58055	6.3995	4.65004
GID7178862	2013-2014	2014-2015				6.2	4.03722	4.38595	4.0295	2.4985	4.93596	3.63441
GID7178863	2013-2014	2014-2015				7.35	6.19198	5.96145	5.01462	3.36324	4.0498	4.26387
GID7178865	2013-2014	2014-2015				7.2	6.27532	5.95347	4.58754	2.8876	6.32584	3.59498
GID7178870	2013-2014	2014-2015				7.76	6.32814	5.85888	4.77504	2.81517	4.92777	4.1039
GID7178871	2013-2014	2014-2015				7.33	6.17041	5.77227	4.75942	3.00235	6.20084	3.84423
GID7178872	2013-2014	2014-2015				7.45	5.80061	5.83381	4.69468	2.74529	6.36676	4.18501
GID7178878	2013-2014	2014-2015				7.06	5.75969	5.65945	5.00049	3.1594	5.89206	3.68575
GID7178880	2013-2014	2014-2015				6.45	5.40552	5.29364	4.72221	3.0626	6.31617	3.3606
GID7178886	2013-2014	2014-2015				7.21	5.94448	6.05098	5.06573	3.44317	6.11831	4.10451
GID7178889	2013-2014	2014-2015				6.92	5.68704	5.75867	4.07391	2.80663	6.25745	3.98695
GID7178912	2013-2014	2014-2015				6.24	5.38868	6.13873	4.82019	3.13868	6.69421	3.63725
GID7178936	2013-2014	2014-2015				7.34	6.20788	6.44984	4.84698	3.08997	6.79614	3.88278
GID7178946	2013-2014	2014-2015				7.82	5.76814	6.15355	4.79266	3.22266	6.4323	4.12832
GID7178951	2013-2014	2014-2015				6.77	4.96978	5.09144	4.11111	2.5374	4.99329	3.30168
GID7179002	2013-2014	2014-2015				7.13	4.60743	4.83104	4.27108	2.39445	6.17263	3.67966
GID7179005	2013-2014	2014-2015				7.32	5.52559	4.93189	4.71826	2.78292	6.49331	3.60004
GID7179031	2013-2014	2014-2015				6.94	5.67387	5.69495	4.71911	2.80875	5.20412	3.82881
GID7179042	2013-2014	2014-2015				7.45	5.28548	6.30349	4.46315	2.83311	6.0382	4.37792
GID7179044	2013-2014	2014-2015				7.4	6.18801	5.87158	4.51821	2.93247	5.44221	4.23134
GID7179049	2013-2014	2014-2015				7.61	6.21703	6.47443	4.88057	2.87798	5.50695	4.6242
GID7179050	2013-2014	2014-2015				7.7	5.95736	6.67158	4.86568	2.70619	6.85516	3.76631
GID7179061	2013-2014	2014-2015				6.46	5.56599	5.5354	4.55467	2.86837	5.89162	3.75515
GID7179062	2013-2014	2014-2015				7.29	5.8066	5.89136	4.866	2.70736	6.10159	3.84696
GID7179063	2013-2014	2014-2015				6.83	5.39142	5.86971	4.68966	2.7189	5.67487	4.28595
GID7179073	2013-2014	2014-2015				6.91	5.43681	5.79335	4.49621	2.31056	5.19868	3.7919
GID7179085	2013-2014	2014-2015				7.03	5.27014	5.3284	3.8846	2.43684	6.21802	3.36854
GID7179107	2013-2014	2014-2015				6.92	5.49038	5.65375	4.1852	2.76377	5.48886	3.80901
GID7179113	2013-2014	2014-2015				6.87	5.52758	5.94036	4.48356	2.51697	4.83558	3.58282
GID7179114	2013-2014	2014-2015				7.06	5.66598	6.26857	4.3169	2.55672	6.55433	4.37747
GID7179115	2013-2014	2014-2015				7.24	5.74931	6.17398	4.22984	2.61697	6.22918	3.52851
GID7179117	2013-2014	2014-2015				7.01	5.72997	6.38253	4.44934	2.58556	6.42859	3.84919
GID7179119	2013-2014	2014-2015				6.97	5.95169	6.30389	4.39874	2.53813	6.58186	4.33654
GID7179122	2013-2014	2014-2015				6.85	5.89738	5.96315	4.40544	2.69966	6.6228	3.84547
GID7179129	2013-2014	2014-2015				7.07	5.7441	5.41159	4.21868	2.59518	6.0882	3.86035
GID7179130	2013-2014	2014-2015				6.9	5.54098	5.92327	4.16065	2.67723	5.1179	3.79041
GID7179131	2013-2014	2014-2015				6.84	5.65407	6.09649	4.24175	2.38749	5.80954	4.09473
GID7179132	2013-2014	2014-2015				7.1	5.48369	5.63837	4.04457	2.53364	4.64808	3.30381
GID7179133	2013-2014	2014-2015				7.21	5.72178	6.08053	4.51928	2.34069	6.54689	4.22717
GID7179135	2013-2014	2014-2015				7.33	5.70392	5.90503	4.50812	2.40095	6.71505	4.77553
GID7179136	2013-2014	2014-2015				6.84	5.6511	6.03723	4.48356	2.62531	6.4643	4.00619
GID7179152	2013-2014	2014-2015				6.95	5.79916	5.77398	4.75588	2.74069	6.28351	4.75693
GID7179153	2013-2014	2014-2015				7.28	5.67863	5.66002	4.74472	2.67146	6.39692	4.50991
GID7179172	2013-2014	2014-2015				7.33	5.54236	5.51538	4.76217	2.7281	6.30506	4.12884
GID7179173	2013-2014	2014-2015				7.12	6.12644	5.48689	4.69148	2.71335	5.9494	4.44655
GID7179176	2013-2014	2014-2015				7.74	6.04162	5.57122	4.5769	3.03964	6.80282	4.22036
GID7179181	2013-2014	2014-2015				7.52	6.2306	6.3017	5.00547	3.00374	7.22693	4.41455
GID7179186	2013-2014	2014-2015				7.59	6.54385	6.37008	4.93107	2.99541	7.05878	4.75607
GID7179214	2013-2014	2014-2015				7.6	5.92554	5.89486	4.53151	2.87746	5.91145	4.02021
GID7179220	2013-2014	2014-2015				6.85	4.5684	5.08119	4.28077	2.37361	3.94494	2.91902
GID7179228	2013-2014	2014-2015				7.05	5.99102	5.89486	4.72497	3.26528	6.2314	4.44134
GID7179231	2013-2014	2014-2015				7.1	5.01963	5.6111	4.63939	3.10279	6.34153	3.53383
GID7179235	2013-2014	2014-2015				7.03	5.56651	5.22021	4.68105	2.71561	6.19867	4.1365
GID7179238	2013-2014	2014-2015				7.09	5.66821	5.89934	4.62493	2.9862	5.7649	4.48015
GID7179240	2013-2014	2014-2015				7.59	5.84753	5.95176	4.64651	2.86633	6.77721	4.19815
GID7179241	2013-2014	2014-2015				7.31	5.61092	5.766	4.8102	2.95864	5.66148	4.43699
GID7179242	2013-2014	2014-2015				6.83	5.37357	5.78879	4.53193	2.62659	6.32145	3.84771
GID7179246	2013-2014	2014-2015				6.84	5.46806	5.7227	4.62047	2.61441	6.23514	3.84399
GID7179248	2013-2014	2014-2015				6.96	5.42714	5.88452	4.51407	2.56056	6.45463	3.56422
GID7179249	2013-2014	2014-2015				6.85	5.40407	5.55973	4.55499	2.8189	6.58856	3.73982
GID7179252	2013-2014	2014-2015				7.12	5.13388	5.42364	4.74134	3.00182	6.2991	4.08643
GID7179253	2013-2014	2014-2015				6.96	5.32584	5.5017	4.83285	2.69733	6.00297	3.78137
GID7179809	2013-2014	2014-2015				7.13	5.9242	6.16468	4.93701	2.78626	6.5014	4.10872
GID7179810	2013-2014	2014-2015				7.5	5.36021	4.97151	4.82987	2.40677	6.27595	3.84905
GID7179816	2013-2014	2014-2015				6.96	5.00429	5.2258	3.57253	2.18739	6.24239	3.96741
GID7044346	2013-2014					6.83965
GID7044348	2013-2014					7.38653
GID7044352	2013-2014					7.08965
GID7044362	2013-2014					7.70795
GID7044365	2013-2014					6.96019
GID7044369	2013-2014					5.94903
GID7044370	2013-2014					7.67336
GID7044371	2013-2014					7.78385
GID7044373	2013-2014					5.67001
GID7044374	2013-2014					7.10304
GID7044389	2013-2014					6.94679
GID7044390	2013-2014					6.07291
GID7044392	2013-2014					7.18786
GID7044393	2013-2014					6.18786
GID7044401	2013-2014					6.49478
GID7044402	2013-2014					6.54612
GID7044403	2013-2014					6.38541
GID7044405	2013-2014					6.29278
GID7044406	2013-2014					6.97135
GID7044407	2013-2014					6.63653
GID7044412	2013-2014					6.53385
GID7044415	2013-2014					6.98028
GID7044416	2013-2014					6.81956
GID7044417	2013-2014					7.15434
GID7044418	2013-2014					6.9021
GID7044419	2013-2014					6.64876
GID7044420	2013-2014					5.06393
GID7044423	2013-2014					6.478
GID7044425	2013-2014					6.33068
GID7044430	2013-2014					5.91438
GID7044432	2013-2014					6.76036
GID7044433	2013-2014					6.20456
GID7044435	2013-2014					5.89541
GID7044437	2013-2014					7.13871
GID7044438	2013-2014					6.35858
GID7044439	2013-2014					6.50702
GID7044442	2013-2014					6.19117
GID7044443	2013-2014					6.9088
GID7044449	2013-2014					6.81393
[truncated: 21,528 more rows]
[truncated: 67 more columns]

## Sheet: Table S3
Supplementary Table 3: Grain yield best linear unbiased estimates for the Elite Spring Wheat Yield Trials (ESWYTs) evaluated in different sites between 2003-2004 and 2016-2017
Gid	ESWYT	Cycle	Afghanistan Bolan	Afghanistan Darul Aman	Afghanistan Dehdadi	Afghanistan Puza-I-Esan	Afghanistan Shesham Bagh	Afghanistan Kunduz	Afghanistan Urdokhan	Algeria El Khroub	Argentina Marcos Juarez	Argentina Pergamino	Bangladesh Dinajpur	Canada Swift Current	Chile Quilamapu	Egypt Ety-El-Barud	Egypt Gemmeiza	Egypt Nobaria	Egypt Sakha	Egypt Shandaweel	Egypt Sids	India Ghajipur	India Gurdaspur	India Gurgaon	India Hissar	India Hoshangabad	India Indore	India Jabalpur	India Jaipur	India Jalander	India Kanpur	India Karnal	India Ludhiana	India Naruana	India New Delhi	India Pantnagar	India Pune	India Ugar	India Varanasi	India Vijapur	Iran Gachsaran	Iran Gonbad	Iran Gorgan	Iran Safiabad	Mexico Las Margaritas	Nepal Bhairahwa	Nepal Khumaltar	Pakistan Bahawalpur	Pakistan Dera Ismail Khan
GID1195398	24	2003-2004		0.856	4.871		4.04		3.735	3.555	4.607	3.96		1.534		9.195	11.213	4.543	11.487	8.752		3.742						3.004	1.369			4.127	4.855		4.32	3.893				4.911			2.754	5.305		2.724
GID1210458	24	2003-2004		0.693	4.171		4.231		2.918	4.78	3.713	3.431		1.165		7.946	10.405	7.082	9.999	7.695		2.57						2.741	1.282			3.804	3.985		3.994	3.664				3.53			4.533	5.425		2.511
GID1390246	24	2003-2004		0.798	4.086		3.763		2.371	5.877	4.272	3.716		1.687		8.894	11.21	7.561	10.835	6.853		2.982						2.27	1.282			3.827	3.985		3.933	3.515				3.286			4.909	5.289		2.238
GID1399978	24	2003-2004		2.146	4.713		3.3		2.9	5.452	4.728	3.648		1.258		8.639	10.708	8.55	10.692	8.372		2.47						2.347	1.195			2.888	5.072		3.851	3.807				2.726			3.989	5.753		2.029
GID1491661	24	2003-2004		0.807	5.291		4.417		1.979	4.886	3.814	3.326		1.241		8.301	9.295	6.734	10.179	7.405		3.492						3.678	1.309			5.081	5.435		5.238	4.932				3.929			4.246	5.18		2.852
GID1507236	24	2003-2004		1.598	4.424		4.457		3.679	5.382	4.909	4.174		1.449		9.278	11.18	6.817	10.021	7.464		3.016						2.298	1.444			3.429	4.71		4.93	4.586				3.739			4.795	5.432		2.564
GID1507248	24	2003-2004		1.699	5.365		3.867		3.025	5.892	4.465	3.798		1.578		8.529	11.566	6.23	9.948	7.729		3.126						2.969	1.356			4.052	5.072		4.763	4.178				4.375			4.329	5.503		2.296
GID1541045	24	2003-2004		1.725	4.797		4.001		3.077	7.707	4.4	4.428		1.635		9.098	9.985	7.425	11.923	8.099		2.949						1.835	1.287			3.068	4.927		4.523	3.972				4.548			3.605	5.07		2.17
GID16004	24	2003-2004		1.245	4.994		4.464		3.509	2.422	4.839	4.543		1.188		9.185	9.173	5.597	11.486	7.723		2.787						3.001	1.495			2.79	3.985		3.851	3.505				3.394			2.655	5.338		2.453
GID1635496	24	2003-2004		2.376	4.629		3.437		2.603	7.58	4.589	4.528		1.708		7.948	10.835	8.098	10.951	7.587		2.716						2.718	1.313			3.404	4.348		3.988	4.309				2.732			4.158	5.222		2.08
GID1649008	24	2003-2004		1.495	4.745		3.563		2.747	6.564	4.362	4.422		1.614		9.941	10.051	7.198	12.515	7.96		2.732						3.086	1.513			3.396	5.253		4.157	4.195				4.582			4.344	5.655		2.415
GID1671946	24	2003-2004		0.94	4.987		4.035		3.549	6.862	5.03	4.164		1.987		8.575	10.384	7.704	11.74	6.799		2.152						2.944	1.647			3.111	4.529		4.041	4.67				3.583			5.143	5.55		2.486
GID1673085	24	2003-2004		1.643	5.274		4.233		3.671	6.829	4.26	4.294		1.506		9.064	12.243	7.991	11.192	8.349		2.327						2.743	1.63			3.677	5.072		3.998	4.634				2.92			4.937	5.852		2.387
GID217743	24	2003-2004		1.553	3.836		3.378		2.844	1.699	4.578	4.055		1.048		8.203	8.915	5.545	10.224	7.885		3.36						3.105	1.3			4.567	5.435		4.443	3.692				4.443			2.933	6.249		2.534
GID2484301	24	2003-2004		1.453	4.65		3.721		3.473	5.037	3.64	4.03		1.589		8.895	9.229	5.686	10.478	6.532		2.873						1.765	1.321			4.067	4.348		3.891	3.786				3.436			4.031	5.147		2.274
GID2484313	24	2003-2004		1.834	4.291		3.387		3.291	5.961	3.673	4.11		1.631		8.275	9.69	7.461	9.678	7.276		3.417						2.799	1.569			4.484	4.529		4.616	3.978				3.949			4.858	5.22		2.242
GID2484320	24	2003-2004		1.014	4.399		3.287		3.326	7.057	3.795	4.155		1.582		8.325	9.715	6.679	10.388	8.151		3.332						2.845	1.426			4.137	4.819		4.295	3.854				3.069			4.72	5.68		2.656
GID2485043	24	2003-2004		0.763	4.376		2.905		3.452	5.018	4.286	3.89		1.966		8.485	10.634	6.158	10.585	6.782		2.306						3.913	1.217			5.051	4.529		4.257	4.657				4.737			4.953	5.573		2.388
GID2485050	24	2003-2004		0.599	4.641		3.943		3.706	3.773	4.424	4.28		1.938		8.981	10.756	5.295	9.845	6.947		2.844						3.052	1.235			4.679	5.543		5.2	4.241				4.772			5.208	5.09		2.348
GID2485148	24	2003-2004		0.719	4.066		3.803		2.847	2.376	3.716	3.855		1.557		7.486	9.959	3.957	8.793	5.902		3.717						3.515	1.4			4.015	4.529		3.806	3.479				3.683			3.308	4.441		2.551
GID2485260	24	2003-2004		1.365	4.113		4.114		2.857	6.894	3.289	3.593		1.767		8.849	9.582	7.118	10.65	8.07		3.278						3.392	1.243			3.926	5.435		4.333	3.717				3.623			5.238	6.18		2.7
GID2485890	24	2003-2004		0.458	3.926		3.528		2.106	5.955	2.39	3.143		1.659		9.471	10.138	6.136	9.592	7.221		2.714						3.26	1.204			4.518	4.71		4.045	3.611				4.068			5.291	5.297		2.137
GID2485920	24	2003-2004		1.466	4.576		4.058		2.829	7.138	3.961	3.491		1.926		8.953	8.289	4.516	10.817	8.425		2.437						3.279	1.387			4.17	4.71		4.347	3.245				3.697			4.329	5.628		1.964
GID2588632	24	2003-2004		1.464	4.339		4.014		2.65	5.051	4.205	3.644		1.247		9.785	10.043	6.08	11.976	8.345		2.902						2.977	1.504			3.567	5.072		4.444	4.64				4.664			3.202	6.701		2.416
GID2620837	24	2003-2004		1.766	4.215		3.479		3.55	2.526	5.148	3.805		1.847		9.694	10.448	5.884	11.423	8.286		3.04						2.825	1.608			3.577	5.616		4.676	3.815				3.241			3.246	5.676		2.164
GID2621094	24	2003-2004		1.278	4.563		4.615		3.593	2.013	5.089	4.02		1.752		10.002	12.261	7.333	12.716	9.076		2.903						2.844	1.556			3.365	5.978		4.105	3.838				3.631			2.231	6.535		2.304
GID2621109	24	2003-2004		1.809	5.038		4.163		3.179	4.778	4.924	4.676		2.074		10.041	10.964	7	11.349	8.375		3.327						3.217	1.543			3.761	5.108		4.985	3.082				2.801			2.897	6.204		2.777
GID2621166	24	2003-2004		1.808	4.052		4.054		2.72	1.488	4.668	4.076		2.282		9.958	11.168	9.183	11.651	8.223		3.142						3.457	1.143			3.346	5.543		4.849	3.695				3.668				6.226		2.919
GID2621174	24	2003-2004		1.583	4.181		4.687		3.006	2.011	4.399	3.218		2.407		9.092	11.822	7.871	11.591	7.976		3.95						3.283	1.134			3.311	5.435		4.764	3.649				3.953			1.572	5.722		2.789
GID2668073	24	2003-2004		0.521	5.016		4.425		1.947	6.662	3.128	3.913		1.233		7.957	9.677	6.017	10.003	7.676		2.949						3.471	1.134			4.047	4.529		4.913	3.925				4.167			5.379	5.247		2.771
GID304660	24	2003-2004		2.386	5.51		4.186			0.683	4.988	3.318		1.477		9.78	10.573	5.559	11.406	7.85		2.763						4.026	1.274			5.194	5.435		4.654	4.096				4.303			5.322	5.702		2.671
GID3578390	24	2003-2004		0.584	4.508		3.878		2.685	7.614	3.789	4.188		1.627		9.992	11.218	7.842	10.768	7.177		3.34						2.46	1.595			3.181	4.891		4.049	4.35				2.781			5.118	5.47		2.439
GID3578468	24	2003-2004		1.282	4.328		3.72		2.387	7.776	4.867	3.776		1.318		9.06	8.9	7.073	10.141	7.184		2.683						3.205	1.561			2.839	3.985		3.785	3.347				3.888			4.895	6.049		2.034
GID3617481	24	2003-2004		1.196	4.294		4.262		3.327	2.78	5.072	4.703		1.364		10.06	10.104	8.2	11.236	8.754		2.811						2.837	1.522			3.836	4.529		4.618	4.828				2.984			3.319	5.568		2.492
GID3822784	24	2003-2004		1.405	4.121		3.971		3.289	6.639	4.068	4.02		1.841		9.32	10.634	6.277	10.609	7.779		3.64						3.743	1.478			3.802	4.637		5.368	4.286				3.853			5.452	6.392		3.194
GID3825284	24	2003-2004		1.672	3.769		3.81		2.892	5.916	4.789	4.355		1.857		9.833	10.211		11.061	6.988		3.12						2.434	1.07			3.716	3.804		3.883	3.083				3.778			3.752	5.101		2.667
GID3825285	24	2003-2004		1.281	4.919		3.79		2.602	7.018	4.472	3.934		1.697		9.768	11.213	6.326	10.723	7.056		3.087						3.246	1.382			4.587	5.253		4.613	4.37				4.699			5.042	6.084		2.874
GID3826177	24	2003-2004		1.178	4.063		3.868		2.463	3.235	3.809	3.928		1.943		9.514	10.736	6.924	11.864	7.874		3.314						3.091	1.556			4.248	5.072		4.667	3.772				4.5			4.17	6.511		2.818
GID3826178	24	2003-2004		2.18	5.154		3.639		2.392	6.042	2.868	3.974		1.837		9.82	10.445	7.163	11.318	8.241		3.205						3.128	1.343			3.722	4.927		4.308	4.111				3.23			4.53	5.17		2.641
GID3826179	24	2003-2004		1.035	4.497		4.07		2.747	2.447	3.172	3.938		1.36		8.587	9.363	3.959	11.21	7.488		3.336						3.811	1.33			4.215	4.927		4.566	3.331				3.872			3.514	5.332		2.884
GID4057141	24	2003-2004		0.828	5.121		4.669		3.216	3.566	3.602	3.925		1.215		8.982	10.476	7.352	11.996	7.555		3.819						3.23	1.387			4.094	4.058		4.574	4.456				4.445			5.635	5.163		2.439
GID4057142	24	2003-2004		0.955	5.192		3.637		2.566	4.38	3.841	3.856		1.034		8.466	11.613	8.52	10.982	7.992		3.174						3.669	1.4			3.906	4.71		4.528	4.524				4.033			5.189	5.918		2.781
GID4057151	24	2003-2004		2.27	4.587		3.448		3.881	7.32	4.236	4.424		1.644		8.524	11.629	7.519	10.605	8.057		3.157						2.814	1.335			4.074	4.71		4.481	4.603				3.686			4.031	6.131		2.208
GID4057155	24	2003-2004		1.099	4.758		3.87		3.647	7.34	4.001	3.894		1.86		8.775	11.209	6.591	10.728	6.927		3.44						2.993	1.465			3.97	4.058		4.305	4.767				4.445			4.368	6.03		2.446
GID4059217	24	2003-2004		1.969	4.578		3.91		2.77	7.485	3.715	4.318		1.854		8.37	10.684	7.725	11.254	8.748		2.972						2.586	1.348			2.53	4.782		4.978	3.815				3.244			4.656	5.619		2.147
GID4059227	24	2003-2004		1.323	4.859		3.915		2.592	7.846	5.173	4.594		1.748		9.467	10.716	6.764	10.928	7.563		2.471						2.74	1.222			2.781	4.927		4.388	3.874				4.157			4.608	6.521		2.105
GID4062993	24	2003-2004		1.474	4.973		4.044		3.248	6.804	3.872	3.777		1.534		9.064	11.369	4.885	10.55	6.25		2.74						2.602	1.365			3.77	4.42		4.218	4.809				4.105			4.593	4.936		2.405
GID4066585	24	2003-2004		0.972	4.429		3.574		2.329	7.299	4.284	3.448		1.468		8.823	9.523	7.24	11.173	6.835		2.945						2.447	1.239			3.853	4.964		4.22	3.943				2.827			4.676	6.057		1.965
GID4069736	24	2003-2004		0.879	4.927		3.416		3.169	6.862	4.407	3.95		1.911		8.37	10.209	6.419	10.338	6.091		2.94						2.904	1.192			3.87	4.529		5.103	5				3.66			4.592	5.407		2.35
GID4069854	24	2003-2004		1.601	5.055		3.887		2.553	6.305	4.424	4.416		1.656		8.687	9.988	6.96	10.863	7.719		3.775						3.267	1.508			3.322	5.072		4.688	3.97				3.577			4.787	6.584		2.761
GID1649008	25	2004-2005	3.583		7.779		2.945		8.643		3.229	5.336		7.176	10.406	8.143	9.271		11.583	7.502	9.813	3.01				4.946						4.855	3.558		3.934		3.839			2.785						3.639
GID1838323	25	2004-2005	3.965		5.873		3.607		7.49		3.372	4.396		6.465	9.718	8.778	8.906		9.869	8.47	9.321	3.068				5.032						4.942	4.118		4.031		3.161			3.98						2.956
GID2201662	25	2004-2005	4.339		6.388		3.57		7.617		4.371	5.012		6.187	10.11	8.594	8.041		10.249	6.401	11.071	3.109				4.433						4.13	3.36		3.978		4.049			2.469						3.635
GID2201664	25	2004-2005	4.453		6.449		3.507		8.716		4.374	4.755		6.602	9.953	7.445	8.302		10.309	7.779	10.321	3.004				4.501						4.551	4.052		4.652		4.374			3.135						3.464
GID2450184	25	2004-2005	3.383		6.937		2.836		7.291		3.865	5.082		6.193	10.266	7.709	9.24		11.226	7.305	9.162	2.748				5.692						4.652	4.052		4.45		3.761			2.594						3.485
GID2484301	25	2004-2005	3.575		5.545		3.328		7.025		4.148	5.147		6.016	9.203	8.325	8.646		10.726	6.146	8.317	3.29				4.926						4.71	3.228		3.789		4.155			3.055						3.329
GID2485913	25	2004-2005	4.364		6.682		3.078		6.779		4.28	5.272		6.489	9.907	8.378	8.812		10.869	8.355	8.217	2.27				4.731						4.116	3.129		3.735		3.816			2.765						2.643
GID2485915	25	2004-2005	3.932		6.377		3.58		7.293		3.685	5.419		6.415	11.11	8.263	9.261		10.024	8.634	10.437	2.797				5.133						4.058	2.964		4.356		3.547			2.302						2.638
GID2487807	25	2004-2005	4.22		5.911		3.477		8.944		4.133	5.007		7.082	7.875	8.5			9.702	7.594	7.674	3.644				4.079						3.739	2.898		2.79		3.122			2.65						3.415
GID2668073	25	2004-2005	3.56		6.056		4.11		7.147		3.824	4.321		6.312	9.61	8.385	8.896		11.905	6.661	8.895	3.169				4.793						4.421	4.051		3.432		3.255			3.972						3.845
GID304660	25	2004-2005	4.191		6.636		3.142		6.778		4.019	4.871		6.103	10.719	7.402	8.365		11.571	8.432	7.612	3.604				4.897						5.101	4.545		3.714		3.823			3.888						4.145
GID3827748	25	2004-2005	4.804		6.634		4.665		8.414		4.494	5.438		6.166	11.016	10.315	10.531		12.309	8.51	10.715					4.969						4.913	2.339		3.803		4.321			3.858						3.328
GID3827757	25	2004-2005	4.603		7.585		4.241		7.772		3.116	5.776		7.332	10.86	9.855	10.396		11.607	8.951	9.738	3.499				5.641						5	2.866		3.515		4.435			3.447						3.47
GID3827759	25	2004-2005	4.333		6.757		3.56		6.832		4.108	5.17		6.05	10.11	8.187	9.656		9.345	7.772	10.351	2.419				4.594						4.927	2.602		4.022		5.133			3.786						3.938
GID3827762	25	2004-2005	3.497		6.502		4.352		6.773		4.153	5.124		5.647	10.407	5.984	9.615		10	7.475	8.716	2.863				4.728						4.232	2.998		3.654		3.592			3.476						3.125
GID3827768	25	2004-2005	4.112		6.522		3.59		7.411		3.393	5.306		6.244	10.313	8.266	8.635		11.738	8.088	8.191	2.776				5.058						3.173	3.788		3.231		3.945			2.847						3.122
GID3827770	25	2004-2005	3.989		7.38		3.352		7.274		4.165	5.054		6.173	8.704	7.86	10.156		10.464	7.188	9.371	3.367				4.864						3.522	3.195		3.978		3.664			3.734						3.139
GID3827771	25	2004-2005	4.777		7.672		3.525		5.915		3.719	6.17		7.349	9.922	10.071	10.219		11.595	7.13	10.957	3.012				5.664						5.057	4.315		3.795		2.935			3.87						3.615
GID3827774	25	2004-2005	4.113		6.586		3.608		7.769		4.086	5.379		6.122	9.906	8.785	8.906		12.202	7.597	8.866	2.537				3.666						4.334	3.492		4.342		3.765			2.675
GID3830032	25	2004-2005	4.43		5.052		3.65		7.508		4.506	5.673		6.387	9.922	8.582	9.844		10.107	7.726	6.129	2.955				5.191						4.464	3.393		4.686		3.296			4.006						3.206
GID3830034	25	2004-2005	4.396		6.94		3.238		8.492		4.08	5.812		6.258	11.625	8.869	7.968		10.773	6.235	7.525	2.136										4.71	2.8		3.819		2.321			1.648						2.319
GID3830068	25	2004-2005	4.363		6.911		4.069		7.92		4.01	4.859		6.968	9.688	7.538	9.74		10.119	9.058	11.432	3.591				5.248						4.623	4.15		4.35		3.534			3.471						3.347
GID3830069	25	2004-2005	3.907		7.743		3.999		8.055		4.207	4.869		7.384	11.047	7.851	10		11.511	8.807	9.703	2.882				5.141						3.985	3.525		3.149		3.29			3.758						3.719
GID3830083	25	2004-2005	4.321		6.644		3.033		7.446		3.715	5.288		6.94	9.953	8.857	9.354		10.416	7.777	8.991	2.954				4.352						3.87	3.064		4.148		3.877			3.444						2.897
GID3830109	25	2004-2005	3.922		6.378		2.818		7.813		4.192	5.22		6.706	9.312	7.464	9.843		9.833	8.175	9.346	2.961				5.23						4.522	3.36		3.957		4.377			2.947						2.854
GID3830114	25	2004-2005	4.081		6.827		3.88		8.011		3.349	5.035		6.422	11.219	7.949	10.104		11.833	8.809	10.742	2.74				5.213						5.289	3.162		3.737		4.31			4.001						3.151
GID3830128	25	2004-2005	4.098		6.062		4.858		7.532		4.623	5.268		6.523	10.297	7.209	9.843		11.952	6.493	9.063	2.641				5.09						4.84	3.228		3.824		3.678			3.249						2.752
GID3830130	25	2004-2005	4.325		7.149		3.806		7.87		4.039	4.987		6.558	10.016	8.35	9.74		10.012	7.905	8.437	3.102				5.133						4.753	3.031		3.404		4.173			2.927						3.373
GID3830162	25	2004-2005	3.565		5.865		3.99		7.489		4.06	5.434		6.173	9.031	7.198	8.521		9.273	7.992	8.091	3.047				4.281						3.812	3.096		3.93		3.746			4.129						3.672
GID3830165	25	2004-2005	4.084		6.104		3.057		7.57		5.108	4.938		5.549	9.219	6.995	8.927		11.88	6.655	9.277	3.343				4.779						5.623	3.821		3.828		4.175			3.4						3.468
GID3830167	25	2004-2005	3.013		6.827		4.624		7.366		4.483	5.559		6.532	9.016	8.293	10.292		11.618	8.953	10.272	3.242				5.016						5.014	4.052		3.865		4.975			2.5						3.829
GID3830184	25	2004-2005	3.628		7.107		3.636		7.497		3.956	4.652		6.74	9.578	8.835	9.468		12.273	8.618	10.149	2.721				4.961						6.333	4.513		4.703		2.92			4.215						3.369
GID3830198	25	2004-2005	4.231		7.026		3.231		7.82		3.456	5.548		6.317	9.984	8.784	8.958		10.369	8.566	9.812	2.268				4.731						4.087	3.162		4.29		3.821			3.251						2.555
GID3830201	25	2004-2005	3.938		6.572		3.499		7.5		4.37	5.068		6.809	9.344	8.903	9.031		10.833	8.899	8.308	3.491				5.447						4.594	3.459		3.617		5.195			2.83						3.948
GID3830206	25	2004-2005	3.522		7.34		3.239		6.956		4.076			6.574	10.687	9.891	9.573		12.083	8.573	6.858	2.823				5.754						5.463	3.426		3.994		4.422			3.805						3.527
GID3848142	25	2004-2005	3.632		5.868		4.135		7.488		4.246	5.326		5.947	9.672	7.275	10.146		10.035	7.102	8.989	3.315				4.813						3.826	4.118		3.79		4.169			2.486						3.384
GID3848815	25	2004-2005	3.961		5.75		4.414		8.386		4.226	5.016		7.252	9.938	8.597	7.968		10.012	7.072	8.21	2.818				4.342						3.87	3.129		3.919		2.386			2.973						3.384
GID3849968	25	2004-2005	3.896		6.681		4.007		7.365		4.116	5.305		6.815	10.766	6.965	9.865		10.607	7.932	10.948	3.356				5.521						4.087	3.755		4.673		3.915			4.922						3.803
GID3854950	25	2004-2005	4.62		6.82		3.345		6.877		3.693	5.513		6.646	8.547	6.593	7.969		10.428	8.093	7.585	3.202				5.275						5.173	3.195		3.149		3.246			3.177						3.056
GID3855090	25	2004-2005	4.012		6.928		3.812		7.448		3.23	5.444		6.262	10.469	8.44	9.062		11.143	7.034	9.716	2.863				4.255						3.637	3.393		3.009		3.089			2.407						2.792
GID3855110	25	2004-2005	3.567		6.529		3.732		7.805		4.224	5.346		5.817	11.094	8.553	9.885		10.047	6.657	9.909	2.337				4.303						3.507	3.722		3.593		3.243			1.345						2.863
GID3855646	25	2004-2005	3.836		6.898		4.301		7.582		4.342	5.094		5.666	10.219	9.029	9.448		11.785	7.535	8.21	3.362				5.186						4.304	4.282		3.694		3.678			4.442						3.765
GID3855675	25	2004-2005	4.162		6.58		4.007		7.584		4.406	4.678		6.331	10.188	8.754	10.448		10.94		8.804	3.292				5.321						4.493	4.711		4.325		3.162			3.756						2.965
GID3863169	25	2004-2005	3.953		5.977		4.476		6.743		3.02	5.23		6.446	8.922	8.159	9.01		11.368	8.006	8.496	2.9				4.705						5.26	3.294		4.166		4.047			4.16						3.668
GID3863186	25	2004-2005	4.362		6.71		4.688		7.357		5.006	5.092		6.215	10.297	9.343	10.114		11.607	7.569	11.326	3.394				5.128						5.159	3.854		4.492		3.521			3.001						3.748
GID3864287	25	2004-2005	3.773		6.416		3.868		7.287		3.145	4.98		6.187	10	8.23	9.292		12.702	7.36	7.008	2.8				4.886						3.811	3.788		4.108		2.922			3.556						3.219
GID3865255	25	2004-2005	4.011		6.667		4.23		7.409		4.104	5.204		6.329	10.376	8.204	9.688		12.19	5.949	9.834	2.679				4.619						5.057	3.162		4.152		2.99			3.031						3.636
GID3868700	25	2004-2005	3.675		5.69		3.68		7.388		4.12	4.887		6.265	9.047	8.06	9.687		11.059	6.657	9.911	3.507				5.116						5.521	3.821		3.694		3.22			3.908						2.245
GID3868812	25	2004-2005	4.329		6.623		3.519		8.216		4.337	5.291		6.651	10.219	8.539	8.584		11.535	7.178	9.534	2.934				4.788						5.087	4.052		4.347		3.812			3.947						2.937
GID424741	25	2004-2005	3.989		6.719		2.923				3.777	4.689		6.878	9.172	7.65	8.594		11.417	7.808	10.438	3.477				4.272						3.753	2.766		3.432		3.835			3.517						2.614
GID1399978	26	2005-2006		3.672	3.205		3.705		1.327		4.243	4.615				9.928		5.145	9.279				2.085		3.696			2.043	5.218			3.089			3.442	2.228	3.906		2.1							1.105		1.789	3.097
GID1491661	26	2005-2006		2.786	4.674		4.741		0.788		3.927	5.455				9.931		6.607	9.516				2.843		4.833			2.011	4.348			3.909			4.072	4.78	4.746		2.873							2.292		2.211	4.193
GID16004	26	2005-2006		4.572	4.682		5.063		2.205		4.795	5.79				9.78		4.107	9.939				1.644		4.63			2.065	5			1.81			2.926	3.49	4.37		2.363							1.43		1.94	2.889
GID1637273	26	2005-2006		4.566	4.555		5.083		2.514		5.25	5.085				10.851		8.454	9.733				2.441		4.224			2.608	6.159			3.674			3.442	4.426	4.67		2.006							1.331		2.009	3.6
GID2201664	26	2005-2006		5.066	4.746		4.676		1.739		4.91	5.295				10.452		4.988	10.265				2.574		4.999			2.017	3.189			3.21			4.197	3.536	3.969		2.229							1.687		2.323	3.76
GID2430154	26	2005-2006		4.15	4.06		5.542		1.265		4.248	5.55				11.026		7.562	9.054				2.258		4.916			2.25	5.218			4.346			4.027	4.093	4.662		2.756							2.116		2.014	3.197
GID2450184	26	2005-2006		4.551	4.316		4.26		1.914		4.489	4.955				10.817		5.278	9.718				2.475		3.575			2.272	3.913			2.021			3.351	3.949	4.309		2.215							1.647		1.78	3.688
GID2484301	26	2005-2006		4.282	3.905		2.907		1.59		5.073	4.875				9.136		5.378	9.907				1.743		3.776			2.24	3.696			2.372			3.044	3.99	3.523		2.658							1.46		1.852	3.466
GID2485578	26	2005-2006		4.06	4.189		2.868		1.395		4.07	4.03				8.719		4.478	8.192				1.988		3.284			2.218	6.739			4.143			3.622	2.55	4.045		2.318							1.212		1.993	3.894
GID2487807	26	2005-2006		5.066	4.71		3.337		2.36		4.863	5.16				8.302		2.601	9.516				2.512		3.66			2.196	4.711			2.718			4.176	3.957	3.279		2.658							1.959		1.94	3.802
GID2580001	26	2005-2006		3.245	4.667		6.418		1.224							8.023		3.924	9.778				2.54		3.93			2.392	4.964			1.481			3.127	2.803	4.488		2.245							1.776		1.738	3.455
GID2593540	26	2005-2006		3.717	4.284		2.427		1.559		4.599	4.705				10.679		4.521	9.827				2.181		3.647			2.185	3.768			3.296			4.08	4.327	4.369		2.51							1.371		1.819	3.281
GID2668073	26	2005-2006		4.973	4.536		5.71		0.978		3.69	4.39				10.909		6.469	9.734				2.802		4.112			1.668	4.022			2.603			3.976	3.557	4.776		2.581							2.472		2.487	3.212
GID304660	26	2005-2006		4.275	4.813		2.875		2.047		5.07					10.577		6.163	10.421				2.712		4.825			1.881	5.652			4.488			4.119	4.564	4.219		2.264							1.891		2.083	4.106
GID3585839	26	2005-2006		4.596	4.777		3.505		2.243		5.299	5.16				9.423		5.051	10.653				2.767		3.778			2.261	3.043			3.118			2.569	3.959	4.077		2.767							2.02		1.961	3.225
GID3585854	26	2005-2006		5.021	4.582		3.289		2.542		4.785	5.955				11.807		5.778	10.531				2.34		4.311			1.859	3.261			3.379			3.026	2.443	4.555		2.569							1.349		1.822	3.148
GID3617481	26	2005-2006		4.4	4.359		5.494		1.858		5.366	6.425				10.675		5.727	10.105				3.197		3.878			1.951	5.145			1.988			3.109	4.037	4.772		2.624							1.504		2.478	3.319
GID3827748	26	2005-2006		3.821	4.261		3.655		2.107		5.607	5.555				11.652		5.224	9.006				2.83		4.079			1.837	4.348			3.319			3.515	3.093	3.882		2.83							1.138		1.66	3.312
GID3827755	26	2005-2006		4.498	4.316		4.239		1.797		4.351	6.055				9.719		5.988	9.922				2.679		4.44			2.191	4.348			3.429			3.722	3.926	5.317		2.141							2.13		2.537	3.187
GID3827757	26	2005-2006		4.492	4.566		3.014		1.907		4.449	5.835				12.004		7.303	10.138				2.528		4.349			2.218	6.087			4.606			3.72	4.682	5.333		2.636							1.644		1.79
GID3827962	26	2005-2006		3.302	3.824		2.275		1.26			4.025				8.613		4.754	8.15				1.415		3.775			2.174	4.131			3.003			3.094	3.886	3.915		2.085							1.627		1.914	3.272
GID3830023	26	2005-2006		4.355	4.601		3.713		2.207		4.441	5.085				10.581		4.333	10.469				1.547		4.397			2.076	4.203			4.225			3.482	4.115	3.466		2.226							1.789		2.122	3.584
GID3830032	26	2005-2006		4.48	4.582		3.79		1.74		4.225	5.74				10.511		6.004	9.635				2.427		4.573			2.114	4.457			3.239			4.36	4.817	4.204		2.729							1.768		1.98	3.648
GID3830034	26	2005-2006		4.25	4.483		3.829		1.275		5.146	5.39				11.45		4.063	10.622				2.287		3.668			2.631	6.522			2.826			3.435	2.632	2.86		2.51							0.784		1.636	3.173
GID3830040	26	2005-2006		4.83	4.263		4.299		1.337		4.759	5.155				11.005		6.11	10.665				2.223		3.506			2.218	3.442			4.205			3.668	3.9	4.827		1.95							1.443		1.569	3.774
GID3830042	26	2005-2006		4.27	4.224		4.211		1.06		4.854	5.565				11.099		5.803	11.18				2.181		3.939			2.37	4.131			4.629			3.222	4.054	4.538		2.31							1.565		1.851	3.358
GID3830068	26	2005-2006		4.251	4.374		4.237		1.965		5.252	4.94				10.696		6.028	9.469				3.112		4.171			2.467	3.696			3.255			4.371	2.694	4.457		2.686							1.524		2.023	3.771
GID3830080	26	2005-2006		4.41	4.301		3.952		2.21		4.591	5.02				10.396		5.122	9.651				2.964		4.041			2.173	3.261			4.418			4.633	3.337	4.701		2.708							1.626		2.241	3.968
GID3830088	26	2005-2006		4.111	3.867		3.284		1.039		5.087	5.225				10.458		6.178	10.025				2.818		3.553			1.918	5.218			4.105			3.314	4.084	3.871		2.83							1.645		1.917	2.959
GID3830144	26	2005-2006		4.847	4.306		2.835		3.06		4.911	4.75				10.791		5.909	9.526				2.959		3.985			1.674	3.913			3.441			3.811	4.112	4.408		2.744							1.69		1.933	3.853
GID3830198	26	2005-2006		4.119	4.882		3.972		1.247		4.827	4.28				9.373		4.301	9.915				1.488		4.999			2.24	3.913			3.066			3.729	4.552	4.563		2.256							1.125		2.133	3.703
GID385942	26	2005-2006		3.597	3.669		5.228		1.097		3.314					8.911		4.588	9.295				1.971		3.686			1.685	5.87			1.807			3.816	3.359	5.077		2.111							2.023		1.932	4.081
GID4057141	26	2005-2006		4.053	4.03		4.007		1.282		4.691	5.285				10.973		5.488	10.56				2.7		4.486			1.891	4.529			3.673			3.327	2.839	5.042		2.568							2.305		2.455	3.225
GID4063005	26	2005-2006		4.971	3.196		4.091		1.964		4.843	6.15				9.845		5.123	10.029				2.527		2.888			1.718	5			3.499			3.628	3.489	4.04		2.67							1.603		2.216	3.34
GID4063012	26	2005-2006		4.263	3.38		4.022		0.994		4.724	5.435				10.463		4.946	10.16				2.329		3.146			2.141	3.804			2.774			3.31	4.101	3.268		2.86							1.01		1.254	2.895
GID4063018	26	2005-2006		3.775	4.259		4.088		1.06		4.049	4.81				11.624		5.811	8.767				2.877		4.229			1.75	3.696			3.679			3.283	2.5	4.558		1.978							1.638		2.174	3.321
GID4315441	26	2005-2006		3.802	4.757		4.822		2.225		4.762	5.05				10.955		6.297	9.407				2.43		4.784			1.913	3.913			4.497			3.635	3.581	4.399		2.326							1.695		2.058	3.443
GID4316534	26	2005-2006		4.956	4.083		3.597		2.362		5.367	5.03				9.925		6.453	10.087				2.214		4.117			2.169	4.783			4.339			3.895	2.966	4.726		2.186							1.312		1.867	3.248
GID4316539	26	2005-2006		4.979	4.216		3.838		2.757		4.494	5.155				11.271		7.57	10.336				1.991		4.723			2.316	5.435			4.197			3.111	3.629	4.273		2.357							1.444		2.119	4.134
GID4316595	26	2005-2006		4.017	4.885		3.166		1.872		4.169	5.225				10.346		5.849	9.883				2.56		3.77			2.739	4.167			4.349			3.424	3.221	3.919		2.534							1.638		1.5	3.937
GID4316601	26	2005-2006		4.831	4.283		3.095		1.651		4.978	5.225				9.493		4.488	8.895				2.429		4.349			2.163	4.348			2.467			3.65	3.667	3.334		2.137							0.95		2.232	2.993
GID4577842	26	2005-2006		3.858	4.319		5.147		1.042		4.395	4.305				11.39		7.15	9.88				2.197		4.368			2.196	4.348			5.088			3.857	3.221	4.869		2.553							1.443		1.733	3.827
GID4746120	26	2005-2006		3.756	4.136		4.03		1.845		5.216	5.035				9.703		4.621	9.608				2.115		3.916			1.973	3.478			2.759			2.119	3.309	4.694		2.441							1.242		2.403	3.298
GID4746124	26	2005-2006		3.981	3.773		4.135		1.353		4.364	4.885				10.838		6.389	8.723				1.75		4.025			2.468	3.044			2.991			4.24	3.104	3.882		2.399							1.53		1.977	2.95
GID4746365	26	2005-2006		4.6	4.196		4.627		1.348		4.899	4.57				9.604		3.248	9.085				2.3		4.044			1.695	5.435			3.524			3.462	3.704	4.04		2.292							1.525		1.967	3.749
GID4746367	26	2005-2006		3.18	4.118		4.092		0.952		3.546	4.7				9.776		5.623	9.695				2.481		4.817			2.195	4.131			4.178			3.879	4.65	4.357		2.357							1.724		2.642	3.633
GID4746368	26	2005-2006		3.729	4.763		3.347		1.005		3.916	4.795				10.674		7.308	10.964				2.014		4.243			2.446	4.566			2.98			3.254	3.721	4.872		1.921							1.403		1.758	3.014
GID4746372	26	2005-2006		3.345	4.609		3.885		1.565		4.446	5.29				9.425		5.088	9.516				2.843		4.097			1.859	2.826			3.497			3.205	3.426	4.494		2.215							1.643		1.932	3.028
GID4799353	26	2005-2006		4.067	4.029		4.429		1.078		5.417	5.705				10.177		6.264	9.133				1.808		4.912			2.196	3.913			2.869			2.712	3.096	4.565		2.171							1.122		1.783	3.185
GID4817951	26	2005-2006		4.613	4.234		4.503		1.287		5.379	6.32				10.868		6.072	9.852				2.57		4.858			2.169	4.674			3.506			3.706	4.183	5.235		2.895							1.196		2.319	3.632
GID2430154	27	2006-2007		2.826	4.508		5.23	4.44	5.795			4.439	3.428	2.34	8.104	12.57	8.272	8.75	11.273	7.3	9.829	2.739	3.78		4.206		3.886	3.92			3.768	4.352	5.344		4.901		3.588	2.746	4.734				5.13	5.118		3.411		2.746
GID304660	27	2006-2007		5.856	5.191		4.004	3.504	5.865			5.279	4.107	3.105	10.265	12.083	7.397	9.25	13.142	6.496	8.608	3.014	3.563		3.825		4.534	4.284			3.769	4.327	5.435		5.033		3.827	3.255	5.384				4.851	4.014		3.893		3.83
GID3617481	27	2006-2007		3.897	5.029		3.329	4.713	6.629			5.502	3.581	3.038	9.673	11.041	8.136	6.5	11.506	6.641		3.416	3.835		4.852		3.955	2.614			4.059	3.169	5.345		4.226		4.275	3.404	5.757				5.276	3.84		3.692		3.103
GID3820458	27	2006-2007		5.164	4.585		5.187	4.324	7.029			5.32	3.644	3.332	9.722	12.499	8.69	7.625	10.72	7.582	8.789	3.089	3.24		3.856		4.047	3.274			2.9	2.958	5.314		4.381		3.464	2.64	5.527				5.794	4.861		3.926		2.937
GID3822974	27	2006-2007		5.363	4.683		4.966	4.341	5.569			5.49	4.237	3.323	8.549	10.555	7.823	6.5	10.601	5.744	9.891	2.459	3.838		4.63		4.139	3.675			3.225	3.495	5.586		4.042		3.895	2.622	6.391				5.08	4.139		3.649		3.246
GID4753759	27	2006-2007		4.355	3.986		6.047	4.156	5.311			5.039	2.899	2.851	8.347	9.861	8.287	8.875	11.476	6.641	9.672	2.696	3.313		4.424		3.902	3.375			4.614	4.007	4.982		3.908		3.408	2.468	4.889				5.583	5.035		3.501		2.457
GID4753871	27	2006-2007		4.255	5.156		4.839	4.693	6.279			4.977	2.981	2.958	8.039	10.139	8.544	6.625	12.35	4.95	10.161	2.783	3.639		5.442		3.707	3.276			4.652	4.12	5.193		4.375		3.879	2.901	5.826				5.929	5.105		3.868		3.543
GID4754187	27	2006-2007		4.403	4.536		4.81	4.659	5.639			4.978	3.192	2.783	7.008	10.139	9.147	10.25	11.482	6.791	8.77	2.69	3.266		3.766		3.937	3.896			4.338	4.367	5.586		4.297		3.367	2.884	5.317				5.36	4.694		3.646		3.351
GID4754308	27	2006-2007		4.976	4.331		5.093	4.543	5.388			6.16		2.902	7.106	10.764	9.188	9.125	9.928	6.701	9.753	2.291	4.462		4.572		3.616	3.32			4.942	3.757	5.254		3.746		3.347	2.66	4.937				5.714	4.556				3.537
GID4754333	27	2006-2007		3.421	4.339		6.016	3.8	5.789			4.612	4.642	2.693	6.676	11.25	8.103	10.5	11.441	6.255	8.622	2.672	3.421		4.077		3.766	3.221			2.889	4.609	5.616		4.342		4.315	3.028	6.184				5.689	4.431		3.989		3.35
GID4754361	27	2006-2007		4.243	5.137		4.391	3.945	5.204			5.219	4.908	3.169	7.605	11.805	8.847	10.125	12.024	5.407	7.153	3.313	2.982		4.513		4.072	3.935			3.184	5.006	5.707		4.703		4.387	3.347	5.582				5.635	4.466		3.931		3.504
GID4754550	27	2006-2007		4.042	4.474		5.875	3.948	5.738			5.439	5.201	3.003	7.013	11.04	8.439	9.5	10.655	6.536	8.258	2.632	2.902		4.152		4.349	3.855			3.474	5.192	5.677		4.345		4.477	2.374	4.95				5.361	5.187		3.473		4.02
GID4754941	27	2006-2007		3.295	4.281		4.136	4.896	5.299			5.439	4.653	2.709	6.116	11.32	8.991	8	11.125	5.525	5.963	2.45	3.091		5.193		3.303	2.52			2.898	4.627	5.737		4.426		3.39	3.032	5.664				5.859	4.479		3.709		3.162
GID4754971	27	2006-2007		5.553	4.502		4.611	4.696	5.571			4.869	4.461	2.649	7.715	10.833	8.796	6.25	12.148	7.892	8.982	2.457	3.879		4.836		3.986	2.705			2.811	3.535	5.283		3.785		4.201	2.59	5.863				5.499	3.882		3.593		3.699
GID4755015	27	2006-2007		3.958	4.853		5.345	3.809	5.748			4.959	3.269	2.857	8.369	11.18	9.287	7.625	11.459	7.891	9.173	2.375	3.471		3.583		3.851	3.19			5.899	4.798	5.193		5.193		3.843	2.447	6.573				5.845	5.347		3.814		3.763
GID4755016	27	2006-2007		4.776	4.583		4.073	4.63	6.267			4.969	3.498	2.957	7.373	11.944	8.882	8.5	10.536	6.965	8.052	3.586	3.445		4.152		4.104	3.255			5.216	4.693	5.526		5.566		4.142	3.063	6.639				5.357	5.701		4.22		3.886
GID4755033	27	2006-2007		6.006	4.944		5.563	4.773	4.938			5.077	5.882	2.684	7.125	11.389	8.848	4.25	10.065	5.684	9.702	2.217	3.254		4.472		3.976	2.335			5.78	4.622	4.77		3.683		4.035	2.175	6.015				5.991	4.277		3.78		2.73
GID4755104	27	2006-2007		6.608	4.932		4.792	4.442	5.754			5.678	4.799	2.805	8.27	12.361	9.131	6.125	11.619	6.929	8.843	2.151	3.772		3.81		4.401	3.285			4.708	3.777	5.012		4.54		4.052	2.469	4.776				5.51	4.528		3.533		2.961
GID4755406	27	2006-2007		5.163	4.567		5.293	4.339	6.384			5.4	4.639	2.773	7.507	11.943	8.294	9.375	10.94	6.687	8.87	2.402	4.127		4.348		4.541	3.395			3.837	4.914	5.344		4.103		3.969	2.743	6.764				5.243	5.812		3.69		3.436
GID4755407	27	2006-2007		5.23	4.834		5.079	4.437	5.999			5.357	5.137	3.006	7.887	12.36	8.912	6.25	11.113	7.39	9.044	2.369	4.504		3.897		4.35	3.51			3.548	4.707	5.526		4.497		3.308	3.126	5.277				5.395	6.347		3.412		3.633
GID4755489	27	2006-2007		3.504	4.382		4.329	3.283	6.002			5.261	4.413	3.133	7.001	11.11	9.05	7.125	11.089	5.631	9.326	2.74	3.917		3.32		4.43	3.89			3.764	4.481	4.921		5.045		3.73	2.634	6.545				5.946	4.59		3.809		3.234
GID4755554	27	2006-2007		5.459	4.475		5	3.639	5.894			5.071	4.662	2.735	7.171	10.347	8.433	7.5	10.089	6.986	7.788	2.562	3.916		4.029		3.673	3.8			2.318	3.924	4.679		4.191		3.422	3.331	4.215				5.549	5.07		2.87		3.607
GID4755691	27	2006-2007		3.539	4.689		3.247	3.885	5.989			5.099	5.381	2.38	8.119	10.624	9.361	4.25	10.714	6.934	7.96	3.163	3.645		5.15		3.925	2.295			5.709	4.058	4.619		4.19		4.509	2.937	5.704				5.014	4.708		3.138		3.53
GID4755706	27	2006-2007		3.876	4.774		4.336	4.066	6.458			5.262	4.925	2.622	7.826	11.527	8.541	4.25	9.863	7.613	9.742	2.335	3.888		4.573		3.957	3.24			4.054	3.779	5.193		4.582		4.71		5.327				5.2	4.973		3.463		3.405
GID4755841	27	2006-2007		3.674	4.695		3.695	4.451	6.071			4.137	3.548	2.421	6.984	11.249	8.795	7.5	10.673	6.078	6.452	2.653	3.863		4.044		3.515	2.625			4.634	4.36	5.224		4.649		4.605	2.825	4.183				5.733	4.952		2.796		2.933
GID4755979	27	2006-2007		2.485	4.837		3.895	4.738	6.565			5.627	5.49	2.571	7.569	12.847	9.644	8.75	11.56	6.645	9.48	2.696	3.864		3.905		4.191	3.591			4.35	5.18	5.767		5.471		3.986	2.916	5.51				5.694	6.028		3.703		3.522
GID4757265	27	2006-2007		4.863	4.705		3.511	5.039	5.956			5.317	3.896	2.295	6.829	10.764	8.849	5.75	11.214	6.916	9.024	2.615	3.154		4.48		4.022	3.196			4.932	2.768	4.257		4.518		3.4	2.978	4.114				5.663	4.798		3.103		2.632
GID4757836	27	2006-2007		3.339	4.487		4.42	4.53	5.458			4.836	1.431	2.653	6.905	11.597	9.024	7.75	10.607	5.043	7.334	2.615	3.491		3.682		3.871	2.925			2.936	4.222	5.586		4.647		3.313	2.64	5.664				5.458	4.834		3.331		3.751
GID4757872	27	2006-2007		5.145	5.07		4.653	4.109	5.237			4.686	3.594	2.805	7.443	10.694	8.992	7.75	10.607	6.681	8.758	2.002	3.861		4.403		4.272	3.321			3.773	4.076	5.254		4.271		3.472	2.898	6.239				5.641			3.302		3.838
GID4757903	27	2006-2007		4.371	5.173		5.332	4.48	6.284			5.946	1.484	2.689	9.009	11.667	7.884	6.25	11.583	7.442	8.861	2.471	3.752		4.097		4.396	3.592			3.477	3.995	5.979		4.338		3.033	1.965	4.379				5.28	5.59		2.927		3.574
GID4757908	27	2006-2007		4.63	5.142		5.951	4.611	6.145			5.724	1.533	2.673	8.695	12.361	8.952	8.062	11.375	6.086	8.517	2.142	3.452		4.309		4.06	3.72			2.923	4.013	5.555		4.692		3.517	3.682					5.471	5.181		2.436		3.706
GID4757918	27	2006-2007		3.307	4.815		4.501	4.228	5.535			4.817	4.344	2.853	7.715	9.931	8.523	9	10.274	5.479	7.773	2.778	3.429		3.846		4.345	2.886			3.478	3.839	4.831		5.227		3.448	2.445	5.711				5.259	4.528		3.296		3.284
GID4758872	27	2006-2007		4.939	4.501		5.018	4.3	5.059			5.694	4.586	2.632	7.824	10.763	8.923	7	12.322	6.153	9.133	2.514	3.399		4.388		3.982	3.56			2.899	4.034	5.344		4.116		4.075	3.311	6.507				5.561	4.708		3.412		3.282
GID4760307	27	2006-2007		4.501	4.536		3.509	4.569	5.24			6.224	5.129	2.483	8.959	11.736	9.307	7.625	11.756	5.996	8.219	2.718	2.662		4.478		4.32	2.445			3.391	4.162	5.646		5.124		3.979	3.239	5.751				5.946	5.806		3.66		3.433
GID4763642	27	2006-2007		4.564	4.808		3.857	4.088	5.518			5.157	3.174	3.133	8.867	10.625	8.715	7.875	9.667	7.755	8.377	2.579	2.651		4.296		4.212	3.525			2.897	3.196	5.163		4.461		3.327	3.195	4.902				5.313	4.299		2.365		3.011
GID4763836	27	2006-2007		3.873	4.8		5.425	4.503	5.829			5.375	2.173	2.819	9.298	11.596	8.629	6	10.982	6.71	9.146	2.582	2.276		3.473		4.246	2.28			3.772	3.578	5.314		4.102		3.588	2.707	4.122				5.084	5.43		2.244		2.688
GID4764397	27	2006-2007		3.893	4.465			4.208	4.435			4.917	4.037	2.299	8.18	11.458		7.125	9.797	7.407	8.468	3.113	3.417		4.844		4.169	2.61			2.608	3.544	4.921		3.976		3.949	2.926	4.959				5.011	4.396		3.042		2.661
GID4764687	27	2006-2007		5.038	5.058		5.057	4.403				5.028	2.03	2.501	7.313	11.11	8.168	6.125	11.256	6.098	7.212	2.349	3.083		4.846		3.666	2.4			3.796	4.92	5.646		4.269		3.808	3.188	5.377				5.409	4.632		3.566		3.21
GID4879639	27	2006-2007		5.316	4.475		2.613	4.486	6.204			4.972	4.117	2.834	10.01	10.972	9.469	6	10.113	6.7	7.254	2.658	3.75		3.595		3.907	2.914			4.054	4.936	5.857		4.644			2.484	5.393				5.544			3.125		3.598
GID4880354	27	2006-2007		6.09	4.713		2.273	5.335	6.164			5.119	4.091	2.988	8.677	12.5	8.444	5.375	11.512	6.948	7.61	2.681	4.089		4.124		4.664	3.869			4.93	3.917	5.737		4.333			2.651	5.888				5.711	4.098		3.61		2.985
GID4880410	27	2006-2007		5.501	5.113		6.88	4.157	4.993			5.931	3.664	2.707	8.833	11.389	8.634	8	10.553	6.738	10.023	2.645	3.274		3.894		3.947	2.789			2.927	3.053	4.922		3.47		4.24	3.311	5.114				5.894	4.639		3.111		2.966
GID4880411	27	2006-2007		5.645	4.987		4.38	4.628	4.613			5.675	4.003	2.907	9.202	11.249	8.197	7.75	11.613	6.287	8.84	2.584	3.169		3.038		4.215	2.609			2.61	3.917	5.163		3.414		4.351	3.158	4.556				5.664	4.951		3.165		2.994
GID4880451	27	2006-2007		5.134	4.963		4.878	4.868	4.783			5.8	3.734	2.629	8.802	11.32	7.222	6.375	10.982	5.068	8.832	2.541	3.328		3.708		4.362	3.23			2.491	3.68	5.223		3.338		3.701	3.214	5.194				5.94	4.549		3.345		2.997
GID4880829	27	2006-2007		3.583	4.102		4.643	3.913	5.261			5.917	4.293	2.235	8.388	9.861	7.28	6.75	9.673	6.192	7.331	2.22	3.461		4.169		3.765	2.39			2.903	4.902	6.009		4.493		4.056	2.792	5.144				5.251	5.285		3.987		2.821
GID4881156	27	2006-2007		6.378	5.221		3.915	4.869	5.394			4.441	4.684	2.77	9.405	11.736	8.154	7.5	11.548	7.067	11.547	2.718	3.49		4.301		4.434	1.905			3.768	3.433	5.374		4.512		3.821	2.365	4.767				5.388	3.945		3.653		2.63
GID4885160	27	2006-2007		4.997	4.271		5.508	4.529	4.3			5.589	1.829	2.753	7.032	11.527	8.166	7.625	9.917	6.472	7.934	1.865	3.663		4.114		3.877	2.385			2.322	3.961	4.982		4.164		3.597	2.453	4.943				5.112	3.716		3.416		2.967
GID4904773	27	2006-2007		4.974	4.2		4.564	5.121	4.261			6.322	4.002	3.018	9.55	12.43	8.625	8.25	12.351	7.169	8.853	3.056	2.605		4.825		3.92	2.21			3.154	4.839	5.254		5.344		4.686	2.763	5.878				5.329	5.472		3.856		3.565
GID4905340	27	2006-2007		5.288	4.528		5.366	4.614	5.468			5.257	3.526	2.8	8.842	13.611	10.033	9.625	12.208	7.592	8.83	2.915	3.689		3.63		4.864	2.494			2.866	3.78	5.586		4.127		4.052	2.118	4.762				5.385	4.827		2.854		3.559
GID4905617	27	2006-2007		4.818	4.264		5.473	4.213	4.801			5.882	4.329	3.09	9.679	10.903	8.977	8	12.607	6.739	8.621	2.896	3.664		4.209		4.231	2.575			4.024	3.406	5.224		4.949		3.494	2.717	5.576				5.53	4.306		3.566		3.674
GID4905746	27	2006-2007		2.778	4.888		5.816	3.506	5.181			6.652	2.996	3.164	9.28	10.277	8.425	8	12.262	7.401	8.373		3.421		4.119		4.171	2.224			4.786	5.346	5.707		5.685		4.166	2.356	5.359				5.505	5		4.032		3.596
GID2430154	28	2007-2008		1.527	4.907		4.542		7.409		2.373	4.95		2.666									5.003		2.282		5.303	3.493				3.691	5.828					2.837								3.438		3.297
GID304660	28	2007-2008		0.777	4.297		3.907		7.356		2.783	5.77		2.773									4.855		3.152		5.366	3.727				3.937	5.542					3.996								1.867		3.623
GID3617481	28	2007-2008		2.429	5.612		4.107		8.105		3.812	5.95		2.61									3.671		3.152		5.301	3.326				3.693	5.209					3.526								3.294		3.342
GID3820458	28	2007-2008		2.182	4.537		3.781		8.159		3.924	5.4		2.444									4.003		2.554		4.969	3.457				3.418	6.34					2.968								2.599		3.338
GID3822974	28	2007-2008		0.859	4.711		3.476		7.284		2.997	5.97		2.515									5.267		2.554		5.607	3.171				3.073	4.131					3.253								3.658		3.396
GID4319982	28	2007-2008		1.506	4.36		4.208		6.727		3.659	5.81		2.432									4.006		2.418		4.334	2.79				3.841	5.616													1.792		2.834
GID4753995	28	2007-2008		0.984	4.114		4.777		6.038		3.365	5.91		2.816									5.236		2.12		4.414	3.289				3.226	4.419					3.049								3.754		3.414
GID4754188	28	2007-2008		1.654	4.996		5.172		7.243		2.706	5.86		2.332									5.066		2.337		5.037	3.616				4.824	6.039					3.058								2.992		4.092
GID4754362	28	2007-2008		1.711	3.609		4.325		6.459		4.688	5.67		2.514									4.563		2.065		4.727	2.51				4.534	4.108					2.465								2.903		3.596
GID4754390	28	2007-2008		0.978	4.174		5.036		7.223		4.131	5.92		2.556									4.946		2.391		5.344	3.396				3.994	6.492					3.184								3.733		3.533
GID4754420	28	2007-2008		1.545	4.045		4.432		7.385		4.292	5.3		2.541									4.659		2.337		5.325	2.544				4.461	4.393					3.38								3.504		3.623
GID4755013	28	2007-2008		2.519	4.926		4.868		7.185		5.02	6.4		2.445									4.607		3.044		4.773	2.664				4.502	5.344					2.694								4.001		3.334
GID4755014	28	2007-2008		1.705	4.382		4.859		7.168		4.659	6.3		2.388									4.4		2.826		4.84	2.436				4.718	4.601					3.337								4.003		3.256
GID4755085	28	2007-2008		2.12	4.921		2.857		7.236		4.527	6.13		2.424									4.727		2.772		4.947	3.157				3.432	5.495					2.567								1.801		3.373
GID4755402	28	2007-2008		1.61	4.101		4.87		6.548		3.444	5.52		2.643									4.484		2.718		5.503	3.222				4.159	5.081					4.594								3.977		3.333
GID4755561	28	2007-2008		1.217	3.972		4.084		5.937		4.291	6.18		2.053									5.014		2.337		4.386	3.274				4.079	5.706					3.658								4.074		4.415
GID4755892	28	2007-2008		1.478	4.575		3.158		6.288		3.854	5.58		2.107									4.616		3.044		4.929	3.765				4.859	5.211					3.832								4.163		3.392
GID4756035	28	2007-2008		1.102	4.468		3.547		6.4		4.228	6.13		2.244									5.323		2.582		4.658	3.364				4.485	6.552					3.447								3.146		3.82
GID4756179	28	2007-2008		0.855	5.075		3.719		6.525		3.091	5.44		2.175									5.08		2.582		4.426	3.418				2.741	4.492					3.175								3.235		3.454
GID4756342	28	2007-2008		2.031	3.971		3.177		6.66		3.799	5.8		2.666									4.681		2.663		5.253	3.513				4.488	6.28					3.039								4.074		3.872
GID4757869	28	2007-2008		1.607	5.534		4.343		7.026		4.011	5.84		2.344									4.29		2.554		4.785	3.274				4.561	5.833					3.554								3.63		4.262
GID4757870	28	2007-2008		1.207	4.826		3.859		7.244		3.539	5.95		2.255									3.908		2.337		4.723	2.933				4.256	6.552					3.784								3.19		3.558
GID4757905	28	2007-2008		1.151	5.675		4.44		7.701		3.861	5.55		2.365									4.733		3.207		4.614	3.789				4.945	5.495					2.873								2.537		3.455
GID4758874	28	2007-2008		1.404	5.301		3.352		6.992		3.664	5.6		2.045									4.858		2.527		5.222	3.971				3.923	6.975					3.796								3.287		3.784
GID4763834	28	2007-2008		1.233	4.372		3.794		6.353		4.3	5.6		2.285									3.457		2.446		5.215	3.704				3.843	5.89					2.747								2.95		3.348
GID4764079	28	2007-2008		1.069	4.905		3.414		6.737		4.104	5.75		1.82									4.507		2.337		3.913	2.971				3.483	6.461					4.113								3.015		3.551
GID4835368	28	2007-2008		1.75	4.49		4.437		6.516		3.946	4.86		2.528									4.612		2.337		5.311	2.879				4.252	4.441					3.338								3.491		3.782
GID4835369	28	2007-2008		1.315	5.354		3.892		7.416		4.346	5.45		2.413									5.172		2.446		5.207	3.061				4.418	5.254					3.603								3.24		4.055
GID4835640	28	2007-2008		1.811	4.421		4.247		7.783		4.143	6.04		2.513									4.82		2.69		4.799	3.43				4.43	6.008					3.091								3.319		3.492
GID4835745	28	2007-2008		1.357	4.944		4.438		7.027		3.109	5.93		2.35									4.923		2.717		5.229	3.281				4.45	6.975					4.314								3.007		4.353
GID4880393	28	2007-2008		1.57	4.185		3.848		7.091		3.83	5.31		2.419									4.477		2.69		5.036	3.177				3.691	4.654					3.616								3.853		3.682
GID4884051	28	2007-2008		1.942	4.68		3.098		6.791		3.505	5.49		2.243									4.588		3.261		5.045	3.035				4.119	5.858					2.74								3.099		3.782
GID4902864	28	2007-2008		2.631	4.794		3.546		8.226		3.455	5.4		2.395									4.813		2.663		5.353	3.039				4.262	5.669					3.78								3.958		3.962
GID4902873	28	2007-2008		1.775	5.311		3.857		6.315		2.995	5.65		2.607									4.23		2.066		5.458	3.628				3.553	7.095					3.303								3.107		2.748
GID4904658	28	2007-2008		1.803	4.236		3.534		6.85		4.089	5.58		1.993									3.918		3.152		4.279	3.927				3.604	5.276					4								3.335		3.109
GID4904848	28	2007-2008		2.535	4.736		4.034		6.497		4.328	6.23		2.123									4.059		2.555		4.209	2.704				3.621	5.948					3.996								3.165		3.164
GID4905071	28	2007-2008		1.435	5.025		4.141		6.817		3.319	4.61		2.421									4.957		2.283		4.991	3.421				3.504	5.09					2.991								3.293		3.922
GID4905277	28	2007-2008		1.016	4.682		3.514		6.57		4.075	5.42		2.273									4.078		2.066		5.073	3.774				3.558	6.13					2.699								2.835		3.756
GID4905279	28	2007-2008		1.686	4.431		3.843		6.798		4.394	5.35		2.157									5.167		2.391		5.173	2.72				3.599	5.924					3.07								3.612		3.773
GID4905280	28	2007-2008		0.989	4.924		3.723		6.869		3.671	5.45		2.248									4.25		2.011		4.805	2.933				3.445	6.521					3.125								3.783		3.777
GID4935133	28	2007-2008		1.156	5.45		5.059		6.662		3.459	4.97		2.424									4.794		2.337		4.542	2.906				3.897	4.423					2.681								3.589		3.009
GID4940526	28	2007-2008		1.029	5.759		3.462		7.321		3.919	5.57		2.313									5.065		2.663		4.857	3.426				4.388	6.159					3.546								3.695		3.064
GID4940559	28	2007-2008		0.786	4.017		4.155		6.925		3.327	5.18		2.091									4.687		2.446		5.454					3.984	5.555					3.034								3.623		3.765
GID5106631	28	2007-2008		1.177	5.006		4.616		6.472		4.264	5.75		1.78									4.792		2.446		4.801	3.71				3.77	6.039					3.214								3.745		3.634
GID5106632	28	2007-2008		1.85	5.238		4.63		6.414		4.239	6.08		1.99									5.037		2.066		5.186	3.765				3.874	5.374					3.091								2.674		3.659
GID5106646	28	2007-2008		1.234	4.051		3.651		6.949		4.264	6.07		1.957									4.314		2.772		5.297	3.175				3.63	6.281					3.501								3.077		3.892
GID5106650	28	2007-2008		2.019	4.791		4.624		7.36		4.636	5.55		2.003									4.142		2.826		5.144	3.205				4.088	4.676					3.78								2.986		3.323
GID5106691	28	2007-2008		1.782	5.23		4.588		6.955		4.636	5.91		2.063									5.013		2.772		5.037	2.804				4.233	5.616					3.579								3.127		4.076
GID5149488	28	2007-2008		0.708	4.6		3.55		6.224		3.838	5.59		2.047									5.407		2.5		5.355	3.679				4.307	3.806					3.614								4.065		4.242
GID5149516	28	2007-2008		1.221	5.305		3.732		7.272		3.552	5.54		2.544									5.352		2.718		4.857	2.707				3.822	5.767					2.967								4.05		3.869
GID2430154	29	2008-2009	7.807	5.123		7.217	3.464		7.625	5.124	2.526	3.57		2.513					10.61			3.917	3.284		3.656		3.905	8.478			1.087				3.15		3.034	3.051	4.765				4.829	6.173		4.173		4.444	3.057
GID304660	29	2008-2009		5.842		4.658	2.114		5.362	6.993	3.951	4.05		3.874					11.705			2.829	5.534		3.355		4.863	9.087			1.522				3.248		3.315	1.875	5.019				6.631	6.154		3.817		4.444	2.875
GID3822784	29	2008-2009	7.281	5.786		5.231	3.191		7.363	7.646	3.267	3.87		3.687					10.431			3.112	4.004		3.966		3.674	8.554			1.413				4.245		4.035	4.12					5.431	5.805		3.767		5.556	2.423
GID4754401	29	2008-2009	5.102	4.358		6.843	2.994		6.922	6.865	2.371	3.8		3.183					12.844			1.853	5.01		3.137		4.129	8.032			1.304				4.204		3.483	4.523	4.53				6.065	6.696		3.933		4.444	2.108
GID4754964	29	2008-2009	7.713	7.054		5.637	3.439		6.997	6.144	2.628	3.73		3.053					10.172			3.247	4.79		3.971		4.226	8.848			1.522				3.117		3.875	3.725	4.765				5.312	6.626		3.76		4.195	2.31
GID4880455	29	2008-2009	7.264	6.5		4.67	2.472		7.177	7.454	3.766	4.49		3.471					11.212			2.93	4.197		4.039		4.003	7.609			1.739				2.63		3.649	3.46	3.869				5.791	5.864		4.303		3.889	2.119
GID4902859	29	2008-2009	8.79	4.33		6.903	4.092		8.071	8.267	2.764	3.22		2.656					13.399			3.365	5.472		3.501		4.253	8.718			1.522				2.922		2.834	3.58	5.358				6.194	6.733		4.076		3.111	3.031
GID4905265	29	2008-2009	6.606	5.171		6.78	2.547		6.291	7.082	4.122	3.42		2.574					9.733			4.256	5.213		4.259		4.147	9.522			1.957				3.487		3.713	4.263	5.063				5.518	4.419		4.421		3.611	2.145
GID4905617	29	2008-2009	6.394	5.209		4.998	2.967		7.034	8.103	3.692	3.93		3.13					12.13			3.366	4.643		3.68		4.187	9.131			1.087				3.702		3.849	3.916	4.728				6.136	5.2		4.175		5.278	2.229
GID4960851	29	2008-2009	6.099	5.186		5.648	4.019		6.3	6.216	2.619	4.3		2.794					9.601			4.137	5.317		3.614		3.61	6.989			1.957				3.446		3.759	3.587	4.76				5.713	6.556		4.212		4.195	1.848
GID5090604	29	2008-2009	7.161	5.515		5.718	2.046		7.13	6.14	3.878	3.74		3.132					11.349			3.362	3.05		4.278		3.833	9			1.522				3.941		2.761	3.739	3.896				5.994	4.736		4.421		4.917	2.33
GID5090612	29	2008-2009	7.872	5.054		6.291	2.24		7.598	6.19	2.901	3.37		3.065					11.627			3.371	3.875		4.475		3.776	8.348			1.304				4.103		3.119	3.993	3.948				6.064	5.569		4.144		3.945	2.027
GID5106304	29	2008-2009	6.571	5.198		6.981	3.126		7.384	6.927	3.337	3.92		2.933					11.212			3.375	3.955		4.195		4.649	8.533			1.739				3.523		3.954	2.159	6.899				6.04	4.051		3.967		5.611
GID5149484	29	2008-2009	7.214	5.378		5.836	2.158		6.622	7.593	1.786	3.37		3.023					10.542			2.921	5.078		4.071		4.105	8.913			2.174				3.443		3.357	3.422	5.562				5.379	5.986		3.263		5	2.059
GID5307520	29	2008-2009	6.223	5.529		5.816	2.799		7.273	6.515	4.035	4.57		3.818					12.974			2.944	5.403		3.444		4.378	8.413			1.522				3.313		3.465	3.983	3.87				6.312	5.485		3.842		5.056	2.799
GID5307556	29	2008-2009	6.978	4.675		5.808	3.022		7.111	5.524	2.365	3.77		2.374					11.898			3.373	4.194		4.621		4.359	7.772			2.174				4.208		3.554	3.158	4.992				5.474	5.756		3.298		5.556	2.951
GID5307571	29	2008-2009	6.718	5.785		6.681	3.091		7.338	6.564	3.776	3.28		2.827					11.493			3.111	5.16		4.124		4.084	8.228			2.174				3.678		3.175	4.2	3.652				5.066	5.223		3.398		5	2.696
GID5307637	29	2008-2009	6.215	4.956		6.203	3.57		7.176	6.073	2.609	3.42		3.005					11.159			2.826	4.27		4.629		4.342	8.75			2.609				4.071		2.901	3.705	4.68				5.97	6.061		4.301		5	2.61
GID5307666	29	2008-2009	6.788	3.413		6.828	3.19		7.686	5.589	2.55	3.85		3.603					10.622			3.704	4.411		4.871		4.469	8.554			2.391				4.268		2.752	3.531	3.685				5.49	5.689		4.243		4.444	2.589
GID5307704	29	2008-2009	5.665	6.31		6.979	3.218		7.376	6.288	2.852	3.78		3.262					11.868			3.477	4.386		3.986		4.329	7.163			1.957				4.304		3.604	4.431	4.659				5.734	6.191		3.767		5	2.899
GID5307736	29	2008-2009	7.778	6.013		4.919	3.298		7.215	6.355	2.327	3.45		2.842					12.754			3.428	4.9		4.914		4.617	7.794			1.522				4.116		3.564	3.798	4.267				6.045	5.038		3.367		5.504	2.367
GID5307758	29	2008-2009	7.837	6.928		4.859	2.882		7.137	6.406	3.625	3.57		3.14					12.361			3.693	4.766		3.537		4.88	8.424			1.522				4.326		4.043	3.824	3.762				5.746	5.481		4.172		4.111	2.23
GID5307791	29	2008-2009	8.117	6.136		5.284	3.349		8.017	6.463	1.903	3.8		3.042					11.356			2.926	4.397		3.647		4.203	8.457			2.174				3.949		3.207	2.614	4.069				5.818	5.656		3.397		3.944	2.406
GID5322969	29	2008-2009	9.421	6.187		6.557	3.493		8.077	7.249	3.74	3.69		3.692					11.345			3.382	3.284		4.371		4.365	7.685			1.304				4.052		3.69	3.157	3.336				6.018	7.041		4.052		3.111	2.546
GID5334154	29	2008-2009	7.38	5.325		6.323	3.305		6.978	7.037	4.052	4.07		2.726					11.002			3.112	4.365		3.604		4.16	8.674			2.609				3.694		3.003	2.996	5.262				5.433	5.349		3.906		4.555	2.392
GID5337014	29	2008-2009	5.101	4.802		7.263	3.467		7.75	6.01	3.534	3.37		2.737					12.772			3.372	4.989		4.259		4.289	8.837			1.304				3.988		4.02	2.593	4.517				6.091	5.972		4.432		5.556	2.785
GID5390612	29	2008-2009	6.065	6.861		6.877	2.872		8.148	7.3	3.275	3.75		3.006					12.849			3.58	4.691		5.179		5.283	8.913			2.174				4.442		3.618	3.178	5.74				6.642	6.764		4.528		5.278	3.097
GID5390665	29	2008-2009	6.321	4.743		7.314	4.549		6.695	6.448	3.965	3.9		3.055					11.862			3.364	5.512		3.878		3.827	8.033			2.609				3.806		3.744	3.345	4.414				5.832	5.953		3.948		4.723	2.193
GID5390748	29	2008-2009	6.882	5.198		4.831	2.493			5.268	2.928	3.54		3.117					10.8			3.204	4.947		3.835		3.983	8.348			2.174				3.6		3.849	2.911	4.876				5.593	4.252		3.586		5.556	2.599
GID5390787	29	2008-2009	8.882	6.009		6.16	2.443		6.758	5.321	2.528	3.65		3.099					10.334			2.053	4.337		4.039		3.665	8.446			1.087				3.639		2.821	2.258	4.375				5.229	4.177		3.06		4.167	2.097
GID5390791	29	2008-2009	4.828	4.665		6.175	2.963			5.158	2.835	3.54		2.32					11.828			2.824	4.09		4.453		3.709	8.402			1.522				3.932		3.591	4.638	4.841				5.908	3.766		4.134		3.167	2.105
GID5390807	29	2008-2009	7.407	4.361		5.336	3.061		6.147	5.753	1.475	3.62		3.061					10.737			2.922	4.58		4.157		3.73	8.848			1.522				3.994		2.577	3.581	3.816				4.812	4.836		4.131		2.834	2.255
GID5390889	29	2008-2009	7.411	4.105		6.719	2.782		6.647	6.318	3.216	3.45		2.88					10.909			3.556	4.439		4.141		3.546	8.642			2.609				3.443		3.303	3.955	4.491				6.449	4.993		4.282		4.444	2.016
GID5391052	29	2008-2009	8.96	6.19		6.496	2.358		7.279	6.381	2.549	4.04							10.845			4.303	4.331		4.914		4.714	8.272			3.261				4.334		4.474	2.856	5.05				5.721	6.605		4.357		2.834	2.611
GID5397993	29	2008-2009	6.406	5.536		5.321	2.744		7.306	7.007	3.029	3.92		3.113					11.465			2.823	3.781		4.475		4.302	7.065			2.174				3.746		3.268	4.374	4.662				6.456	5.627		4.07		4.667	2.326
GID5398163	29	2008-2009	7.193	5.084		6.329	2.692		7.341	6.82	3.605	3.55		3.135					12.823			3.375	5.107		4.181		4.267	8.663			2.174				3.74		3.88	3.98	5.145				5.787	6.029		3.973		4.444	2.138
GID5398168	29	2008-2009	7.608	5.096		6.138	2.714		7.319	7.591	3.122	3.2		3.49					12.216			3.376	5.193		5.236		4.17	8.739			1.087				3.868		3.058	4.095	4.448				6.206	6.116		3.77		3.556	2.83
GID5398173	29	2008-2009	4.758	5.052		6.084	4.542		7.217	7.202	3.166	3.13		2.833					12.416			3.433	5.132		3.951		4.405	8.87			1.957				3.146		3.196	4.732	5.568				6.021	4.17		3.77		3.388	2.08
GID5398190	29	2008-2009	6.779	4.72		6.717	3.877		7.026	6.923	3.251	3.59		3.089					12.184			2.735	4.618		4.882		4.466	8.413			2.174				3.857		3.316	3.394	6.229				6.156	3.968		4.091		4.444	1.787
GID5398205	29	2008-2009	7.783	5.84		7.106	2.611		7.424	7.231	3.257	3.6		3.288					11.955			2.817	4.319		4.082		4.213	7.555			2.174				4.251		3.382	3.642	5.84				5.553	6.001		4.557		5.5	2.297
GID5398326	29	2008-2009	6.883	6.967		4.386	2.954		6.287	7.418	3.308	3.97		3.271					10.902			2.924	5.227		4.49		4.776	8.739			2.391				4.22		3.888	3.645	5.231				6.224	5.744		3.562		3.556
GID5398330	29	2008-2009	6.753	6.149		6.003	2.739		6.606	6.111	2.995	3.38		3.104					11.194			3.215	5.227		3.879		5.049	8.511			2.391				3.99		4.174	4.58	5.951				5.318	5.633		3.384		3.611	2.292
GID5398398	29	2008-2009	8.294	5.892		7.166	3.473		7.252	7.083	3.321	3.2		3.243					10.974			2.931	3.948		4.04		4.551	7			1.304				3.102		4.067	3.854	5.885				6.084	6.968		4.258		4.556	2.41
GID5398402	29	2008-2009		4.881		6.361	3.288		7.796	8.153	3.928	3.4		3.262					11.685			3.367	4.21		4.466		4.459	7.826			1.304				3.908		3.955	2.462	4.966				5.894	6.093		4.518		4.444	2.773
GID5398419	29	2008-2009	6.987	5.303		5.778	3.824		6.947	5.94	2.918	4.47		2.871					12.108			2.827	4.683		4.679		4.038	8.674			1.522				3.596		3.734	3.607	6.091				5.792	6.357		3.781		5.333	1.527
GID5398434	29	2008-2009	5.057	5.746		5.534	3.477		6.034	5.687	2.417	3.24		2.708					11.235			2.942	4.027		4.454		4.399	9.5			2.174				2.974		3.522	4.094	5.7				5.132	5.007		4.115		4.111	2.315
GID5398483	29	2008-2009	8.38	5.326		4.992	3.223		7.134	5.717	3.094	3.12		3.438					11.295			3.151	4.456		4.114		4.485	8.587			2.326				3.096		3.746	2.452	4.515				5.94	6.531		4.056		5.111	2.686
GID5398546	29	2008-2009	7.731	5.771		5.429	3.085		6.996	6.109	3.208	3		2.869					11.271			3.981	4.679		4.204		4.046	8.87			1.739				2.97		3.293	2.96	4.952				6.351	6.661		4.154		2.889	2.687
GID5398718	29	2008-2009	8.051	4.897		5.618	2.503		6.523	5.643	1.911	4.1		3.079					11.705			4.131	4.303		3.753		4.02	8.424			2.609				3.695		3.505	4.146	5.205				5.229	5.229		4.523		3.945	1.748
GID5398778	29	2008-2009	8.855	6.109		5.94	2.985		7.338	6.236	2.709	3.59		3.402					10.813			4.243	4.909		4.931		4.43	6.718			2.282				3.955		3.471	3.643	4.21				5.148	5.139		4.319		3.889	2.538
GID2430154	30	2009-2010	6.378	4.166		5.619	3.06		6.183			3.33	4.145	3.063					9.22		8.245	2.5	2.935		5.208		4.714	4.682		5.012	3.768	3.611	3.542	4.737	4.309		3.332					2.969	3.987	4.062		2.929		3.175
GID2673706	30	2009-2010	5.272	6.313		5.03	3.027		6.744			3.4	4.431	3.302					10.173		8.259	4.076	3.043		4.62		4.092	4.797		4.77	3.623	3.352		4.748	3.638		2.744					2.351	4.344	3.113		2.947		3.517
GID304660	30	2009-2010	5.646	6.191		4.859	2.738		5.985			4.12	4.232	4.168					8.238		8.11	3.424	4.891		4.891		4.815	4.997		5.314	3.623	3.141	5.112	5.75	4.293		2.88					3.329	5.717	3.878		3.523		3.292
GID3822784	30	2009-2010	5.171	6.15		4.612	2.939		5.891			3.78	4.283	3.506					9.416		9.496	3.805	3.805		4.212		4.442	4.744		4.589	3.478	3.596	4.911	5.227	4.201		2.58					2.003	4.035	3.598		2.888		3.7
GID3872046	30	2009-2010	5.484	6.781		5.147	2.582		6.06			3.03	4.03	3.512					9.607		8.705	3.479	4.076		3.397		4.546	3.138		4.831	2.899	3.124	3.864	5.237	3.58		2.431					3.662	4.676	2.94		2.857		3.45
GID4893489	30	2009-2010	5.658	7.235		4.552	2.551		6.541			3.15	4.22	3.903					9.91		9.057	2.935	3.261		4.484		4.234	3.9		4.589	3.188	2.986	3.663	4.192	3.495		2.088					2.674	3.912	3.623		2.873		2.884
GID5390612	30	2009-2010	4.957	6.975		5.49	3.097		6.214			4.1	4.652	3.256					10.987		10.023	3.152	3.369		3.623		4.857	3.894		5.918	4.348		5.072	4.868	5.206		3.191					2.254	3.394	4.737		3.058		3
GID5390631	30	2009-2010	3.642	4.048		4.516	2.505		4.319			3.4	3.939	3.801					10.904		9.178	4.076	4.021		3.533		4.693	3.991		5.314	3.333	3.09	4.589	5.004	4.381		2.198					3.001	3.191	3.576		2.647		3.325
GID5390809	30	2009-2010	6.437	7.403		4.52	2.86		5.733			3.82	4.036	3.133					9.131		10.092	3.804	4.021		3.895		3.689	4.26		4.71	2.899	3.101	4.669	4.75	3.479		2.827					2.983	4.232	3.775		3.263		2.667
GID5398136	30	2009-2010	4.277	6.437		5.301	2.936		5.894			4.08	4.154	4.164					9.946		9.027	3.587	3.696		4.393		4.073	4.212		4.408	3.333	3.66	4.589	4.745	3.429		2.19					2.716	3.982	3.17		3.386		3.092
GID5398160	30	2009-2010	4.797	5.879		5.909	3.218		6.348			3.9	4.08	3.989					11.458		9.607	3.913	4.238		2.627		4.301	3.393		5.616	3.188	3.529	4.83	5.079	4.133		1.975					2.779	3.134	2.805		3.036		3.917
GID5398190	30	2009-2010	4.975	6.966		4.886	2.527		5.371			3.17	4.438	3.311					11.506		9.637	4.347	3.423		3.578		4.138	3.801		4.227	3.913	3.913	5.032	4.455	4.102		2.729					2.106	4.73			2.96		3.033
GID5398279	30	2009-2010	4.638	5.622		5.483	2.72		5.35			3.9	4.466	3.961					10.952		10.027	4.239	3.641		2.491		4.18	3.97		4.529	4.348	3.78	5.354	4.896	3.981		2.468					2.782	4.201	2.858		2.72		3.433
GID5398424	30	2009-2010	5.816	5.773		4.249	2.927		6.15			3.58	4.073	3.187					8.101		9.14	3.804	3.424		3.216		4.358	4.338		5.132	2.899	3.579	4.951	4.387	4.513		2.652					2.141	4.488	2.942		2.707		3.408
GID5398434	30	2009-2010	5.591	5.627		4.69	2.913		5.395			3.77	4.505	3.131					9.803		9.336	3.533	4.022		3.714		4.609	3.875		5.797	2.899	3.789	5.676	5.555	4.469		3.065					2.502	4.532	3.36		3.694		3.25
GID5398450	30	2009-2010	5.495	5.6		5.067	2.44		5.961			3.4	3.919	3.336					11.857		9.255	3.152	3.425		4.393		4.722	4.051		5.012	4.348		5.193	4.858	4.397		2.437					2.921	3.504	4.394		3.401		3.617
GID5398471	30	2009-2010	5.216	7.052		4.812	3.034		6.471			3.6	4.71	3.64					10.565		9.398	3.152	3.588		3.714		4.537	3.991		4.891	4.638	3.413	4.267	4.028	3.756		2.44					2.713	2.983	3.623		2.956		3.292
GID5398530	30	2009-2010	5.567	7.337		5.076	3.368		7.072			3.75	4.216	3.507					10.279		8.626	2.717	3.316		3.895		4.625	4.186		5.253	2.899	3.671	4.509	6.095	3.784		3.145					3.287	4.602	3.82		3.207		3.575
GID5398758	30	2009-2010	5.128	7.245		4.886	3.169		6.075			3.68	4.349	3.548					9.999		9.899	3.641	4.456		4.755		4.368	4.357		4.71	4.058	3.81	4.871	4.53	4.351		3.098					2.904	3.948			3.182		3.625
GID5534312	30	2009-2010	6.138	6.384		5.549	3.309		6.689			3.08	4.092	3.251					8.048		10.909	3.478	3.641		4.393		4.13	4.313		5.012	2.899	3.573	5.072	4.634	3.061		3.362					2.716	4.364	3.736		2.759		3.708
GID5534326	30	2009-2010	5.044	6.266		4.479	3.701		6.175			3.57	3.671	3.386					8.351		10.047	3.152	3.369		4.393		3.85	3.362		4.71	4.348	3.939	5.233	5.747	4.049		2.811					2.522	3.889	3.327		3.447		3.25
GID5534335	30	2009-2010	4.824	6.437		5	3.063		5.665			3.35	4.153	3.872					9.392		9.785	3.587	3.425		3.985		4.232	3.4		4.77	4.638	3.621	5.153	4.516	4.273		2.934					2.362	3.893	3.631		2.999		3.209
GID5534339	30	2009-2010	4.604	4.726		4.777	2.864		5.882			3.27	4.145	3.787					8.202		9.469	3.967	3.315		4.167		4.144	3.648		4.529	3.333	3.298	5.153	5.16	4.408		2.955					2.071	3.944	4.154		3.356		3.25
GID5534344	30	2009-2010	4.612	6.07		5.249	2.782		4.312			3.48	4.443	4.127							8.914	3.424	3.805		3.397		4.288	3.748		5.012	4.203	3.899	6.2	5.58	4.377		3.203					3.935	5.042	4.352		2.596		3.334
GID5534459	30	2009-2010	5.136	6.116		5.474	3.042		4.516			3.1	4.042	2.842					10.35		8.432	3.479	4.076		4.167		3.888	4.147		4.649	3.188	3.297	5.877	5.948	4.048		2.287					3.736	4.527	4.124		3.361		3.125
GID5534475	30	2009-2010	5.618	6.776		5.015	2.954		5.929			3.2	3.386	3.197					10.38		9.142	3.37	3.534		3.442		3.804	4.24		4.589	3.623	3.348	4.75	4.981	4.253		2.288					2.41	3.992	4.02		2.832		3.242
GID5535415	30	2009-2010	4.622	7.886		4.269	2.265		6.402			3.42	3.717	3.752					8.708		9.08	2.934	3.369		3.85		3.976	4.296		4.831	3.623	3.424	4.75	4.869	3.249		2.211					3.053	4.339	3.954		2.947		3.75
GID5535428	30	2009-2010	6.121	6.87		3.732	3.316		6.365			3.35	4.103	3.628					9.583		10.782	4.239	3.534		3.895		4.242	3.688		4.408	3.188	2.95	4.71	4.05	3.687		2.526					2.645	4.025	3.856		2.721		3.166
GID5535500	30	2009-2010	4.102	4.745		6.013	2.7		5.852			4.17	4.188	3.546					8.499		9.214	3.533	3.967		3.442		3.966	3.884		4.468	4.058	3.64	4.871	5.406	3.765		2.636					3.275	4.639	3.896		3.195		3.325
GID5535514	30	2009-2010	6.029	5.787		4.75	3.621		5.585			3.35	3.653	3.649					8.654		9.024	3.424	4.185		4.393		4.217	4.681		4.891	2.754		4.79	5.043	3.85		2.376					3.557	3.66	2.695		3.417		3.375
GID5535534	30	2009-2010	4.843	6.105		4.703	2.195		5.204			3.12	4.588	2.752					9.499		9.174	2.717	3.425		4.257		3.923	4.208		5.073		3.163	4.267	4.576	3.198		2.347					2.959	4.474	3.207		2.953		2.5
GID5551629	30	2009-2010	5.221	6.292		5.158	2.33		5.258			3.5	4.088	3.612					9.958		10.612	3.424	4.022		4.257		4.623	4.403		5.374	3.623	3.168	4.75	4.495	4.317		3.383					2.87	5.142	4.827		2.801		3.708
GID5551690	30	2009-2010	5.322	6.777		5.085	3.418		5.914			4.13	4.672	3.014					10.553		10.76	3.533	4.293		4.285		4.005	4.186		4.951	3.188	3.574	5.475	5.076	3.317		2.778					2.902	4.261	4.639		3.191		3.75
GID5551704	30	2009-2010	5.289	5.767		5.053	2.325		5.529			3.85	4.199	2.882					10.315		9.457	3.587	3.75		3.85		4.051	2.931		5.435	3.043	3.612	5.394	4.769	2.893		2.729					2.448	4.057	4.41		3.369		3.625
GID5551747	30	2009-2010	4.95	6.424		5.292	2.87		5.067			3.45	4.48	3.422					10.684		10.161	4.022	4.077		3.623		3.794	3.283		5.193	3.188	3.786	5.072	4.672	3.711		2.601					2.172	3.319	3.432		2.94		3.617
GID5551750	30	2009-2010	3.845	6.344		5.471	2.975		4.955			3.32	4.968	3.324					10.113		9.923	4.402	3.966		5.027		4.028	3.915		5.133	3.623	3.715	5.112	4.857	3.414		2.84					2.761	4.034	3.447		2.777		3.584
GID5551765	30	2009-2010	4.178	4.807		5.411	2.614		4.816			3.67	4.222	3.374					10.821		9.894	3.098	3.858		3.352		3.898	3.609		5.556	4.058	4.036	3.663	5.436	3.735		2.806					3.521	4.547	3.413		2.909		3.916
GID5551798	30	2009-2010	4.752	7.066		4.748	2.387		5.488			3.72	4.72	3.382					11.5		10.733	3.805	3.533		3.94		4.338	3.006		5.133	3.188	3.786	4.348	4.822	3.493		2.494					2.618	4.563	3.599		2.884		2.867
GID5551820	30	2009-2010	5.027	6.308		4.391	2.739		5.245			3.5	4.575	3.494					9.696		10.4	3.424	3.478		3.216		4.095	3.837		5.072	4.348	3.504	4.508	4.54	3.975		2.791					2.969	4.081	2.69		2.665		4.142
GID5551827	30	2009-2010	4.498	6.006		5.208	2.644		5.018			3.6	4.471	3.461					9.559		8.703	4.457	3.858		3.487		4.515	3.506		4.952	4.348	3.264	4.669	4.65	3.514		2.868					2.352	3.943	2.295		2.742		3.209
GID5551892	30	2009-2010	5.726	6.108		3.958	2.773		5.378			4.2	3.979	3.983					9.868		9.784	3.859	3.533		3.397		4.172	4.289		5.314	3.188	3.342	4.267	3.778	3.287		2.923					2.684	4.261	2.257		2.58		3.542
GID5551989	30	2009-2010	4.565	4.485		5.352	2.792		5.767			3.92	3.846	3.321					8.791		9.287	2.934	3.314		4.846		3.83	4.623		4.831	3.043	3.347	4.307	4.45	3.68		2.811					3.341	2.948	3.715		2.477		3.321
GID5552005	30	2009-2010	4.293	5.944		3.266	1.779		4.46			3.35	3.869	3.16					8.202		8.627	3.533	2.988		4.756		3.962	4.223		4.227	3.478	3.336	5.032	3.946	3.247		2.035					3.105	3.72	3.916		2.456		3.242
GID5552010	30	2009-2010	5.242	6.954		4.726	2.6		5.198			3.38	3.692	2.817					9.756		9.44	3.315	3.478		3.985		3.996	4.374		5.495	3.623	3.607	5.475	5.011	4.251		2.679					3.312	4.536	3.47		2.815		3.392
GID5552050	30	2009-2010	4.406	6.063		4.093	2.531		6.036			3.8	4.131	3.555					9.238		9.317	2.989	3.532		3.895		3.518	4.501		3.925	3.188	3.925	4.468	4.791	3.916		2.31					3.337	3.626	4.694		2.734		3.058
GID5552093	30	2009-2010	5.912	7.247		4.333	3.132		6.129			3.47	3.822	3.941					9.737		9.439	2.935	4.184		3.94		4.118	4.802		4.529	3.188	3.389	4.71	4.362	3.023		2.452					2.938	3.707	3.852		2.704		3.1
GID5552140	30	2009-2010	4.628	7.08		4.78	2.795		5.59			4.02	4.106	3.515					9.78		9.287	3.424	3.966		3.85		4.271	4.654		5.314	3.333	3.992	5.073	5.129	3.652		2.96					3.303	4.588	4.111		2.81		3.783
GID5552189	30	2009-2010	5.885	7.421		4.696	2.123		6.15			3.7	4.052	3.027					9.875		7.993	3.805	3.75		4.303		4.155	4.561		4.71	2.899	3.096	3.824	4.72	3.687		2.525					2.63	3.52	4.129		2.938		2.717
GID5552193	30	2009-2010	5.658	6.241		3.575	3.234		6.221			4.25	3.979	2.975					10.268		9.721	3.316	4.294		4.439		4.582	4.208		5.314	3.913	3.412	4.468	5.195	3.667		2.435					3.926	4.515	4.332		3.175		3.792
GID5552327	30	2009-2010	5.906	6.296		5.435	3.144		4.777			3.98	3.929	3.298					9.785		9.874	3.859	4.131		4.393		4.592	4.459		4.469	3.333	3.472	4.509	4.387	3.928		2.578					3.067	4.29	4.956		2.827		3.583
GID2430154	31	2010-2011		3.406	4.26	5.2	4.835	5.796	5.932		4.974	5.35	4.433	4.746			12.26	6.598	9.732	5.68	13.515	2.337			3.68		3.962	4.487	3.827		2.227	2.57	6.221		5.115	4.427	4.099	3.768	4.396	2.877	3.781	1.575	5.492	6.92		3.48	4.788
GID304660	31	2010-2011		2.722	5.041	4.803	4.046	5.442	6.577		5.7	5.78	4.951	4.587			12.208	6.058	8.84	7.652	13.498	2.771			5.544		4.015	4.674	5.294		2.6	3.706	6.255	5.013	5.081	4.512	5.129	4.227	4.744	3.347	2.441	1.878	5.851	7.14		2.67	4.896
GID3822784	31	2010-2011		2.773	4.841	4.856	4.842	6.243	5.646		5.4	5.49	4.151	4.678			9.906	6.86	8.768	7.431	13.49	3.207			4.416		3.475	3.676	6.408		1.68	4.059	5.386	4.359	3.902	5.106	4.218	2.649	4.25	2.775	3.28	1.808	4.971	8.358		3.444	4.354
GID4763834	31	2010-2011		2.784	4.602	5.534	4.785	5.103			6.934	5.27	3.271	3.935			10.5	6.058	9.25	7.117	12.165	3.316			4.294		3.637	4.559	6.087		1.573	2.88	5.028	4.228	5.067	4.113	5.033	2.825	4.032	2.311	2.238	1.635	4.997	6.258		2.503	5.176
GID5398530	31	2010-2011		3.187	5.27	5.008	5.543	3.971	6.727		5.474	5.48	4.367	5.09			13.042	7.778	9.631	8.511	13.574	2.772			4.168		4.131	4.662	4.456		2.066	3.86	6.35	4.77	5.661	7.04	5.373	4.45	4	2.892	2.989	1.644	6.703	5.86		3.263	4.848
GID5398754	31	2010-2011		2.823	4.813	5.988	5.026	4.416	6.837		5.248	6.48	4.703	4.149			11.875	7.348	9.744	7.109	12.754	2.772			4.375		4.191	3.865	6.273		1.52	3.041	6.322	4.707	4.399	6.166	4.984	4.377	4.739	2.507	2.809	1.772	5.768	6.502		2.647	5.538
GID5534349	31	2010-2011		2.168	5.067	5.544	4.665	4.719	6.161		4.842	5.3	4.921	4.893			10.854	7.11	9.029	7.967	10.156	2.5			5.319		3.487	4.867	6.16		2.36	3.522	5.064	4.178	5.223	5.903	4.97	4.029	4.228	2.688	2.659	1.829	5.523	5.628		2.611	4.575
GID5535430	31	2010-2011		2.569	4.692	4.737	4.806	4.519	5.744		5.699	5.6	3.757	4.704			11.219	6.278	9.298	6.368	11.621	2.228			3.821		3.943	4.505	6.159		2.133	3.621	5.123	4.619	4.075	5.845	5.218	3.091	4.359	2.493	2.662	1.642	5.635	5.777		2.763	4.063
GID5552007	31	2010-2011		3.164	4.751	4.553	4.873	3.698	7.016		5.356	4.95	3.605	3.67			9.562	7.28	8.744	8.189	11.429	2.609			4.055		2.525	5.042	5		2.493	3.765	4.421	3.73	5.19	4.027	5.278	3.937	4.375	2.391	2.031	1.688	6.003	6.856		3.315	5.895
GID5792799	31	2010-2011		1.996	5.79	4.878	4.447	4.656	6.479		7.473	5.82	4.15	4.841			11.385	5.78	10.316	8.546	12.667	1.902			4.541		3.949	4.716	4.076		2.227	3.934	5.548	5.028	5.836	6.781	5.749	3.176	4.304	3.37	2.623	1.686	6.618	7.391		2.564	5.314
GID5792818	31	2010-2011		3.799	4.79	5.064	5.049	4.694	5.72		5.664	5.62	4.503	5.016			11.969	7.023	10.542	5.75	13.195	2.174			4.357		3.793	4.432	6.155		2.147	3.208	5.391	4.731	4.562	5.897	4.508	4.116	4.293	2.572	2.681	1.772	5.857	7.168		3.102	4.667
GID5792835	31	2010-2011		4.24	5.12	4.879	4.371	3.705	6.452		4.949	5.35	4.032	5.058			12	5.802	9.97	7	14.357	2.663			4.621		3.099	4.3	5.861		1.84	3.511	5.356	4.611	4.291	3.875	4.072	3.284	3.842	3.08	2.866	1.807	5.771	6.623		2.925	5.731
GID5792875	31	2010-2011		2.654	5.362	5.163	4.188	3.609	6.525		5.923	5.81	4.972	4.099			11.437	7.229	8.97	7.796	11.945	2.337			4.813		4.126	4.789	5.747		2.507	3.797	5.574	4.32	4.473	6.318	4.821	5.478	4.696	2.609	2.767	1.546	5.729	6.416		2.95	6.019
GID5792898	31	2010-2011		3.787	5.307	5.469	5.656	4.465	6.191		5.004	5.67	4.241	4.62			11.958	7.274	10.601	7.214	14.55	2.12					4.021	4.336	4.28		2.04	3.034	5.494	4.113	4.503	6.254	5.268	4.027	4.603	1.898	2.55	1.635	6.22	7.367		3.32	5.502
GID5792994	31	2010-2011		3.112	5.104	5.725	4.686	4.252	7.09		6.59	5.62	3.537	4.711			10.083	5.979	8.19	7.225	12.683	2.337			4.535		3.404	4.245	3.804		1.733	3.551	5.533	3.021	4.085	4.615	4.667	3.891	4.201	3	3.618	1.676	5.354	6.276		2.783	4.879
GID5793000	31	2010-2011		3.437	4.841	5.273	4.03	4.76	6.761		6.404	5.85	3.796	4.524			9.636	5.774	8.803	7.572	13.383	2.663			3.41		3.801	4.547	4.936		2.293	4.352	5.635	4.476	4.739	5.312	5.244	2.799	4.309	3.731	3.264	1.843	5.683	6.589		2.904	4.852
GID5793004	31	2010-2011		2.856	4.687	5.325	4.948	4.82	6.472		5.999	5.97	3.647	4.944			8.875	4.052	9.494	6.767	13.048	2.609			4.274		3.309	4.082	5.697		2.227	4.091	4.933	4.188	3.771	5.107	4.76	2.785	4.32	3.282	3.573	1.807	4.625	6.102		3.092	4.468
GID5793038	31	2010-2011		1.857	4.644	5.682	4.388	4.299	7.044		5.522	5.24	3.949	5.115			10.76	5.468	10.25	6.402	13.089	2.391			5.118		5.309	4.48	5.974		2.547	3.657	6.569	4.879	5.315	6.436	5.068	3.01	4.364	3.29	3.646	1.851	6.328	6.46		3.236	5.285
GID5793057	31	2010-2011		3.665	5.028	5.344	4.567	4.721	6.745		4.757	5.94	3.062	5.768			9.75	4.375	9.97	5.811	13.276	2.446			4.432		3.871	3.913	5.77		1.72	4.324	5.752	4.917	3.965	6.777	4.929	3.333	3.956	3.014	3.384	1.869	4.929	6.427		2.803	5.101
GID5793096	31	2010-2011		2.111	4.517	6.06	5.619	4.247	6.791		5.826	5.7	3.752	5.622			11.427	5.03	10.917	7.452	13.176	2.718			5.46		5.132	4.281	5.987		1.493	3.663	4.792	3.529	4.497	3.27	5.371	3.23	4.212	3.818	2.922	1.857	5.542	7.125		3.376	3.702
GID5793283	31	2010-2011		2.616	4.048	4.844	4.254	5.236	7.089		5.772	6.347	3.998	4.674			10.438	6.023	9	6.822	11.385	2.446			5.676		3.803	4.142	5.906		2.266	4.02	5.854	4.338	4.701	5.752	4.591	3.409	4.435	2.102	3.82	1.446	5.544	5.92		3.185	3.998
GID5793334	31	2010-2011		2.465	4.647	5.715	4.648	2.922	6.743		5.23	5.93	4.439	5.142				6.718	9.095	7.92	13.042	0.924			4.285		4.034	4.626	4.954		1.946	3.07	5.644	5.03	6.233	5.603	4.887	3.836	4.108	1.689	2.872	1.44	6.083	7.157		2.652	4.388
GID5793395	31	2010-2011		3.107	4.567	5.228	4.459	3.151	6.823		5.321	6.05	4.293	4.023			10.323	6.313	10	8.289	12.097	1.63			4.601		4.977	3.46	6.177		2.053	3.063	6.537	4.473	3.884	6.697	5.561	3.661	4.456	2.601	2.236	1.6	6.142	6.997		2.978	4.336
GID5793490	31	2010-2011		2.963	4.221	5.502	4.422	4.263	6.653		5.705	5.96	3.836	5.198			11.073	7.381	9.488	6.852	11.136	1.576			3.67		3.847	3.277	4.682		2.36	3.679	6.143	4.514	4.457	6.119	5.38	2.395	4.114	2.246	3.369	1.506	6.006	5.871		2.894	3.84
GID5793549	31	2010-2011		3.558	4.785	5.59	4.827	5.015	6.034		5.43	6.13	5.185	5.616			10.875	7.311	10.56	7.183	13.075	1.358			5.131		3.353	3.128	5.91		2.493	3.97	6.031	4.819	4.831	6.304	6.045	5	4.478	3.891	3.296	1.906	6.91	7.104		3.177	5.364
GID5793725	31	2010-2011		3.482	5.035	5.449	4.233	4.005	6.216		6.598	6.18	3.879	5.795			10.948	6.642	11.072	6.817	13.087	1.032			5.24		3.384	3.895	4.321		1.773	3.24	5.316	3.774	4.402	4.659	4.213	2.971	3.837	2.217	2.953	1.765	6.912	6.948		3.274	4.487
GID5793757	31	2010-2011		3.958	5.074	5.517	4.246	5.865	6.623		5.057	6.24	4.744	4.211			11.74		10.976	6.413	13.571	1.305			5.603		4.153	4.294	5.96		2.066	4.106	6.399	5.031	4.891	6.855	5.247	4.972	4.869	3.892	2.847	1.439	6.397	7.218		3.084	5.067
GID5793764	31	2010-2011		3.945	5.069	4.992		6.155	6.365		6.38	5.84	3.79	4.897			11.156	5.061	10.191	7.593	11.646	1.195			4.645		3.879	4.257	4.402		2.066	3.927	6.776	5.061	4.697	5.76	4.521	2.641	4.646	2.927	2.805	1.696	5.217	6.979		2.927	4.58
GID5793765	31	2010-2011		2.754	4.78	5.98	3.454	5.023	5.815		6.764	6	3.924	5.105			11.281	5.517	9.25	7.799	12.634	1.033			4.615		4.216	4.396	4.955		2.466	4.16	6.436	4.921	4.737	5.747	4.863	5.264	4.391	2.775	2.645	1.774	5.933	6.753		2.775	4.736
GID5793774	31	2010-2011		3.645	4.871	5.422	4.548	4.65	6.733		5.823	6	4.244	4.874			12.406	5.341	11.089	7.574	12.904	1.141			4.908		5.247	3.503	5.045		1.973	3.708	5.835	5.091	5.099	5.55	4.573	3.309	4.364	3.522	1.971	1.761	5.975	7.239		3.584	4.85
GID5793798	31	2010-2011		2.547	4.755	5.463	4.743	4.966	6.873		5.021	5.14	4.658	5.148			12.166	6.313	10.113	8.378	13.621	1.522			3.698		3.914	4.064	6.046		2.253	3.52	5.852	4.171	5.953	4.668	5.565	5.009	4.19	3.573	1.936	1.81	5.783	7.684		3.395	5.458
GID5793839	31	2010-2011		3.487	4.804	5.46	4.757	4.538	6.622		5.929	5.97	3.786	5.107			10.583	6.131	9.869	8.727	16.112	1.413			4.851		3.972	3.943	4.719		2.333	3.296	5.68	3.91		4.198	4.784	3.492	4.375	2.066	3.481	1.8	4.907	7.85		3.311	5.086
GID5793843	31	2010-2011		2.729	5.005	4.425	5.3	3.705	6.518		5.816	6.07	4.542	4.353			10.583	6.206	9.167	6.695	14.859	1.522			4.958		4.12	4.179	5.815		2.16	3.761	6.277	4.324	5.369	5.024	4.983	3.728	4.348	2.833	3.524	1.882	5.792	7.285		2.818	5.949
GID5793893	31	2010-2011		2.935	5.074	6.799	4.997	5.218	6.997		6.598	6.05	3.773	5.554			11.156	4.82	9.304	6.016	11.885	2.771			3.528		3.945	4.502	6.001		1.84	3.424	5.984	4.25	4.853	6.266	4.612	4.097	4.69	4.029	3.034	1.299	5.448	6.674		2.604	5.276
GID5793912	31	2010-2011		2.669	4.479	6.008	5.979	5.306	6.655		5.989	5.82	3.625	4.93			10.667	4.501	10.06	7.649	13.155	2.608			4.25		5.299	3.774	5.82		2.227	3.946	6.439	4.268	4.6	6.047	5.488	3.342	4.255	3.181	1.503	1.79	5.345	6.841		2.688	4.621
GID5794156	31	2010-2011		3.563	4.374	4.897	4.777	4.646	6.882		6.341	5.25	4.332	4.45			10.667	7.125	10.262	7.775	12.324	2.282			4.918		5.1	4.42	6.023		2.12	4.28	6.054	4.524	4.629	5.618	4.761	4.235	4.309	3.254	2.581	1.901	6.685	6.837		2.969	4.601
GID5794157	31	2010-2011		2.911	4.941	5.107	4.763	4.36	6.791		4.475	5.97	3.922	4.577			11.625	5.03	10.137	6.648	13.772	3.097			4.905		4.375	4.233	6.318		1.986	4.09	6.241	3.86	4.534	5.517	4.268	4.089	4.152	3.225	2.284	1.694	5.458	6.597		3.043	4.679
GID5794159	31	2010-2011		2.715	4.133	4.846	4.81	5.11			5.757	5.62	3.863	3.825			10.385	5.82	8.595	4.944	11.837	2.826			4.916		3.64	3.249	6.313		1.507	4.149	5.864	4.581	4.561	6.121	4.41	2.434	3.522	2.776	2.58	1.639	5.261	6.104		2.853	3.602
GID5794173	31	2010-2011		2.674	5.122	5.867	4.752	4.82	6.965		6.075	6.07	3.922	4.874			10.417	6.456	9.774	7.231	14.597	2.282			4.68		3.922	4.372	6.358		1.827	4.145	5.975	4.898	5.348	5.278	5.674	5.434	4.467	2.616	2.525	1.756	4.646	7.174		2.984	4.165
GID5794452	31	2010-2011		3.524	5.618	4.359	5.219	4.915			5.498	5.3	4.13	4.908			11.833	6.501	8.899	8.595	15.155	2.663			3.834		3.918	4.185	6.395		2.293	3.395	4.828	3.514	4.488	5.576	5.584	4.082	4.734	3.152	1.789	1.876	5.36	6.695		2.855	4.937
GID5794455	31	2010-2011		3.08	4.816	4.538	4.451	4.338	6.696		5.431	5.7	4.063	4.656			11.541	4.832	10.453	6.979	12.716	3.043			5.775		3.487	4.191	5.91		1.52	5.08	5.724	4.062	5.407	6.02	4.564	3.307	4.44	3.92	1.662	1.751	6.181	5.971		3.351	4.426
GID5794465	31	2010-2011		3.687	4.533	5.142	5.216	5.449	6.972		5.542	5.5	3.985	4.341			11.187	6.787	11.315	8.596	11.395	2.826			5.095		4.444	4.106	5.571		2.36	4.024	6.066	4.269	5.203	6.374	4.059	4.051	4.722	2.283	2.416	1.843	6.69	7.986		3.563	5.129
GID5794466	31	2010-2011		3.659	4.36	6.025	4.96	5.238	6.248		5.299	6	4.706	4.16			12.177	5.581	10.029	7.748	10.479	3.152			4.778		3.427	5.012	6.087		2.106	3.682	5.621	4.831	3.9	4.431	4.135	4.395	4.929	2.746	2.521	1.994	6.032	7.037		3.632	4.298
GID5794488	31	2010-2011		3.246	4.54	5.822	4.755	5.144	6.088		6.316	5.35	4.391	4.809			10.542	6.831	8.953	6.944	12.503	2.174			5.472		3.556	4.245	4.053		2.333	5.088	4.454	3.201	4.313	4.83	4.235	4.221	4.695	2.544	2.412	1.731	5.063	5.752		2.965	5.224
GID5794494	31	2010-2011		2.434	4.7	5.976	5.875	4.903	6.7		6.156	5.43	4.958	4.158			11.427	7.082	9.839	7.247	11.978	2.989			5.081		5.552	4.185	4.547		2.026	4.275	6.247	4.214	5.278	5.041	4.56	3.492	4.657	3.304	2.055	1.693	5.348	6.61		3.601	5.721
GID5794506	31	2010-2011		2.77	5.12	5.384	4.358	4.497	6.656		6.216	6.02	4.491	5.31			10.448	5.901	10.369	6.435	12.35	3.043			4.15		4.023	4.414	6.178		1.866	3.319	5.511	3.681	3.675	4.427	4.529	3.562	4.386	2.573	2.597	1.776	5.368	6.595		2.766	4.104
GID5794630	31	2010-2011		2.811	4.451	4.967	4.723	4.143	6.775		5.392	6.03	4.05	4.905			11.219	7.537	10.369	6.489	12.729	2.989			4.956		4.128	4.07	4.954		2.133	4.336	5.844	4.45	4.583	5.359	4.794	3.965	4.222	2.805	2.886	1.942	5.315	7.367		3.563	5.28
GID5794687	31	2010-2011		3.462	5.135	5.671	4.899	5.806	7.016		6.626	5.43	3.905	5.17			11.76	5.36	10.97	8.228	13.166	3.044			4.833		4.153	4.922	5.367		2.64	5.115	5.869	3.956	5.554	5.671	4.57	3.064	4.69	2.812	2.641	1.529	5.384	6.151		3.539	5.917
GID5796773	31	2010-2011		2.985	4.338	5.741	5.247	4.921	7.265		6.468	5.98	4.135	5.79			11.823	7.11	10.066	7.335	13.261	2.283			4		3.905	4.137	6.041		2.307	3.472	5.607	3.171	4.577	4.729	5.2	3.672	4.576	2.283	1.719	1.753	6.03	6.088		3.289	5.684
GID5796834	31	2010-2011		2.475	4.618	5.559	5.156	5.176	6.845		5.824	5.78	4.481	5.115			10.021	5.151	8.191	7.774	13.231	1.576			6.164		3.652	3.859	4.189		2.6	3.128	5.31	3.168	5.764	5.586	5.294	4.54	3.831	1.486	2.731	1.649	4.628	7.463		3.266	4.806
GID2430154	32	2011-2012		5.937	4.145		5.197	4.798	2.059		5.475		5.195	4.146	9.025							5.272			5.416	7.242	4.706	2.089	3.895		2.609	4.3175	4.017	5.462	7.233		5.972	6.983	4.693	4.873	4.129	4.078					0.996		1.245
GID304660	32	2011-2012		4.799	4.197		4.536	4.624	2.741		7.208		4.943	3.867	9.54							4.456	4.516		6.833	6.782	4.636	2.295	4.8		4.493	4.093	6.929	5.356	6.669	5.724	6.131	5.603	4.49	4.334	4.176	4.66				3.86	0.833		1.918
GID3822784	32	2011-2012		6.204	4.041		4.831	4.711	2.523		5.847		4.855	4.885	9.942							4.348	4.592		7.25	5.561	4.512	1.709	3.532		2.174	3.859	5.466	5.15	5.65	5.073	6.403	6.786	4.58	3.988	3.268	4.432				3.171	1.096		0.677
GID4905617	32	2011-2012		5.142	3.491		5.15	4.808	2.017		6.36		5.775	4.456	10.365							4.294	4.473		6.249	6.701	4.766	1.86	4.167		3.478	4.272	7.336	5.258	5.849	5.254	6.379	6.487	4.924	3.468	3.232	3.975				3.4	1.157		1.847
GID5398530	32	2011-2012		7.22	4.271		5.245	5.095	2.297		6.324		4.386	4.956	8.99							4.294	4.434		5.333	6.736	5.037	2.011	4.439		3.478	4.9525	7.174	5.464	6.73	5.399	5.965	6.826	4.844	4.008	3.861	4.096				3.91	1.129		1.462
GID5849420	32	2011-2012		5.859	3.634		4.514	4.785	2.334		5.461		4.39	4.876	10.2							3.968	4.489		5.583	6.88	4.969	1.932	4.166		3.623	4.5285	6.929	5.57	6.95	4.782	6.179	6.453	4.202	3.547	3.964	4.396				3.4	1.157		0.931
GID5849423	32	2011-2012		6.095	3.697		4.44	4.541	2.248		7.222		3.975	4.847	10.329							3.587	4.32		6.499	7.01	4.763	2.26	3.713		3.768	4.232	5.978	4.72	5.658	4.13	5.927	4.639	4.22	2.909	4.136	4.174				3.338	1.235		1.12
GID5993501	32	2011-2012		6.624	4.15		4.764	5.006	1.447		5.578		4.416	4.699	9.743							3.641	3.734		6.5	4.884	4.184	1.963	3.261		3.623	4.0965	6.34	4.503	7.076	5.217	6.245	5.125	4.511	3.947	4.54	3.749				3.058	0.898		1.842
GID5993661	32	2011-2012		5.402	3.624		3.585	5.544	1.325		5.588		4.199	4.808	9.514							4.837	4.153		5.083	6.031	4.28	1.775	3.804		4.348	4.251	6.961	4.468	6.112	4.963	4.85	5.172	3.701	3.817	4.043	3.896				3.447	1.115		1.633
GID5993664	32	2011-2012		7.181	4.159		3.794	4.736	1.917		4.95		4.054	5.007	10.691							4.511	3.719		5.249	6.96	4.365	1.854	3.441		4.348	4.8795	5.706	4.495	6.194	5.724	5.641	5.401	4.257	3.616	3.536	3.863				3.256	1.153		1.637
GID5993674	32	2011-2012		6.855	3.934		3.437	3.976	2.537		5.18		5.304	4.882	11.043							4.946	4.19		5.749	6.826	4.56	1.969	4.71		4.493	3.7175	6.902	6.006	7.251	5.941	6.369	4.81	4.497	3.979	4.217	4.369				3.806	1.203		2.591
GID5993721	32	2011-2012		6.807	4.492		4.244	5.363	1.657		4.682		5.446	4.629	9.107							5.054	3.658		6.666	7.09	4.526	1.625	5.978		4.348	4.7135	6.883	5.577	5.089	3.912	6.197	5.013	4.569	4.391	4.272	3.497				2.827	0.96		1.344
GID5993762	32	2011-2012		6.042	4.209		4.265	5.089	1.427		4.525		5.43	5.07	9.955							4.239	4.751		7.417	6.408	4.452	1.8	5.887		3.188	3.616	7.97	5.568	6.343	5.326	6.411	4.754	3.904	4.193	4.21	3.636				3.516	0.768		1.026
GID5993768	32	2011-2012		7.276	3.655		5.048	4.465	1.018		6.142		5.212	4.928	10.33							4.837	4.109		6.458	6.69	4.478	1.812	3.623		2.899	4.2155	7.957	5.47	5.802	5.108	6.081	4.267	4.381	4.03	4.252	3.781				3.473	0.856		0.958
GID5993849	32	2011-2012		6.402	4.163		4.859	5.233	1.983		5.75		6.078	4.568	9.768								4.696		5.5	5.729	4.007	1.751	5.435		2.899	3.859	7.608	5.354	5.727	5.072	6.422	4.129	4.289	4.317	4.615	3.597				3.733	0.91		0.779
GID5993895	32	2011-2012		5.541	3.22		4.274	5.45	1.957		5.442		5.904	4.506	9.241							4.12	4.86		5.167	5.873	5.171	1.637	4.528		3.623	4.4095	8.4	5.461	6.491	4.312	6.883	6.325	4.005	4.906	5.426	3.565				3.556	0.758		1.472
GID5993957	32	2011-2012		7.27	3.967		6.16	5.647	1.247		6.149		3.844	4.49	10.547							3.152	4.747		5.833	6.429	4.581	1.903	6.068		3.768	3.016	6.544	5.151	6.592	6.558	6.662	5.667	4.691	4.047	4.459	3.836				3.448	0.966		1.611
GID5993965	32	2011-2012		6.13	3.533		5.088	4.794	0.956		5.202		5.17	4.644	8.209							4.511	3.405		7.417	5.603	4.087	1.848	6.521		2.899	3.5775	7.563	5.035	7.01	5.29	6.487	5.136	5.321	4.08	4.533	3.458				4.041	0.793		1.451
GID5994020	32	2011-2012		5.801	3.852		3.697	5.039	1.618		4.409		5.551	4.28	9.608							5	3.677		6.166	5.838	3.963	2.059	4.075		2.899	3.286	6.938	5.356	6.889	4.602	6.829	6.094	4.851	4.04	4.286	3.836				3.947	1.125		1.482
GID5994170	32	2011-2012		6.396	4.456		3.124	5.75	2.223		5.859		4.091	4.26	9.305							4.239	2.916		5.333	6.313	4.468	1.6	2.989		2.319	3.9185	4.914	4.91	7.253	4.42	5.548	5.119	4.382	3.124	4.501	4.072				3.756	0.926		1.463
GID5994277	32	2011-2012		6.939	3.974		4.77	5.634	1.954		5.444		4.159	3.989	10.322							3.098	4.04		4.334	4.979	4.157	1.969	2.899		3.046	3.503	4.945	4.508	6.168	4.42	5.809	3.642	3.792	3.887	4.309	3.294				3.948	1.091		1.704
GID5994279	32	2011-2012		7.562	4.617		4.102	3.547	2.397		5.578		4.156	4.516	10.405							3.424	4.141		5.917	6.243	4.608	2.228	4.981		3.623	4.1875	6.598	5.36	5.902	5.833	6.046	6.429	4.02	3.469	4.514	4.261				3.641	1.205		1.915
GID5994280	32	2011-2012		5.927	4.171		4.476	5.997	1.919		4.675		4.175	4.095	9.472							4.13	5.089		5	6.237	4.709	2.192	3.985		2.899	3.619	5.978	5.142	6.843	6.014	6.256	5.502	4.826	4.391		3.182				3.875	1.303		2.17
GID5994285	32	2011-2012		6.16	4.225		5.954	5.664	2.081		5.15		3.439	4.684	10.57							3.805	4.763		6	5.747	4.03	1.999	3.623		3.913	3.928	4.981	5.248	5.441	4.312	5.848	3.812	4.616	3.214	3.827	3.718				2.864	1.029		1.714
GID5994287	32	2011-2012		6.965	4.264		5.378	3.636	1.739		5.466		3.189	4.388	9.799							2.554	4.513		6.249	6.285	4.182	2.102	3.17		3.188	4.348	5.058	4.935	5.672	5.398	5.806	4.946	3.898	3.495	4.332	3.603				3.253	1.014		1.471
GID5994288	32	2011-2012		6.584	4.5		5.006	5.231	1.448		5.41		4.116	4.696	9.793							2.718	4.596		5.5	5.906	4.419	1.969	5.434		2.609	4.331	6.567	5.124	5.659	5	5.25	4.182	4.226	3.465	5.111	4.106				3.589	1.083		1.103
GID5994312	32	2011-2012		6.361	4.136		5.244	6.028	1.19		5.845		4.619	4.408	10.366								4.821		5.583	6.22	4.366	1.794	5.978		2.029	3.3755	7.64	5.773	5.918	5.724	5.332	4.489	4.928	4.198	4.769	3.794				3.866	1.053		0.906
GID5994313	32	2011-2012		6.61	3.711		5.74	4.966	1.249		5.951		4.934	4.66	10.409								5.385		6.624	5.422	4.541	1.624	4.166		3.043	4.1215	7.767	5.584	5.464	5.688	6.189	4.955	5.176	4.417	4.544	3.46				3.497	0.808		0.973
GID5994383	32	2011-2012		6.907	4.116		5.188	4.895	1.088		6.577		5.039	4.482	9.019							3.424	5.184		6	5.837	4.397	1.86	4.075		3.043	4.4455	5.828	5.048	5.343	5.579	6.043	4.847	4.659	3.441	4.189	4.082				2.808	0.829		1.334
GID5994462	32	2011-2012		6.595	3.637		5.472	4.235	2.439		5.594		4.804	4.349	10.244							3.315	4.722		6.25	6.97	4.663	1.902	4.347		2.609	4.6585	7.807	4.62	6.604	5.072	6.141	5.716	4.966	4.585	4.03	4.064				3.225	1.035		1.561
GID5994465	32	2011-2012		7.033	3.832		5.401	4.711	1.215		5.211		5.056	4.114	10.503							3.098	5.093		5.583	6.628	4.988	2.132	4.71		3.623	4.033	6.893	5.45	7.707	5.362	6.128	6.146	5.049	4.814	4.281	4.464				2.899	0.911		0.734
GID5994557	32	2011-2012		7.673	3.934		5.508	5.148	1.91		5.466		5.147	4.513	9.169							2.5	2.809		5.917	6.053	4.233	2.077	5.434		3.333	4.739	6.779	5.575	6.58	4.384	4.958	5.959	4.602	3.553	3.615	3.307				3.269	1.124		1.276
GID5994789	32	2011-2012		4.658	3.981		4.396	5.126	2.614		5.585		4.467	4.567	9.323							4.185	4.653		5.916	6.178	4.714	1.733	5.162		2.319	4.2395	7.187	5.231	6.278	4.891	5.993	3.317	5.097	3.11	4.2	3.385				3.375	1.251		0.83
GID5994921	32	2011-2012			3.997		3.124	5.673	0.389		4.495		3.832	4.183	8.836							5.38	3.973		4.833	6.178	4.292	1.824	3.442		2.609	4.52	4.891	4.374	6.082	4.673	6.235	6.496	4.007	3.276	3.408	3.721				3.124			0.68
GID5994998	32	2011-2012		5.516	3.889		4.99	5.307	1.099		5.56		4.053	4.57	9.301							4.293	4.187		5	6.563	4.467	1.848	3.17		2.899	4.234	5.602	5.14	5.888	4.421	5.399	5.194	4.318	4.019	4.088	4.315				3.457	0.959		1.304
GID5995117	32	2011-2012		6.026	4.04		4.51	4.514	2.756		4.489		4.034	4.773	8.82							4.13	4.691		5.749	6.139	4.255	1.661	4.166		2.899	4.6265	6.883	4.719	5.908	3.659	5.253	4.959	3.641	4.188	3.888	4.047				3.744	0.771		0.707
GID5995182	32	2011-2012		6.251	3.752		4.632	4.561	3.473		5.729		4.152	4.824	9.519							3.098	4.168		6	6.008	4.373	1.691	5.434		4.493	3.652	5.815	5.791	4.957	5.036	5.175	5.253	4.469	3.749	4.106	4.013				3.069	1.271		1.357
GID5995318	32	2011-2012		6.078	3.605		4.311	5.017	1.92		4.69		5.876	4.935	8.955							4.293	5.274		6.167	7.212	5.103	1.932	3.804		4.348	4.4075	6.997	4.408	5.898	5.724	5.669	6.447	4.555	3.736	4.281	3.819				3.376	1.145		1.643
GID5995324	32	2011-2012		6.843	3.858		5.463	4.767	1.596		5.253		5.063	4.178	9.145							4.946	4.181		6.333	6.58	4.91	2.053	3.985		3.623	4.628	6.848	5.273	5.323	5.217	5.68	6.461	4.065	3.594	3.75	3.561				3.387	1.023		1.5
GID5995469	32	2011-2012		5.405	3.379		4.588	5.83	1.118		4.327		4.988	4.249	7.757							4.402	4.779		5.333	6.581	4.794	1.643	4.891		3.768	4.315	8.206	5.38	6.789	5.688	5.889	7.195	4.424	4.043	4.32	3.6				3.637	0.644		0.917
GID5995590	32	2011-2012		7.344	3.802		5.037	4.528	2.399		5.894		3.919	5.414	9.422							3.044	4.87		6.25	5.014	4.854	1.83	4.166		3.768	3.197	6.644	4.94	5.489	5.254	6.05	5.063	3.948	4.417	4.215	3.79				3.247	1.062		1.202
GID5995599	32	2011-2012		6.031	3.506		3.816	5.437	2.168		5.71		4.06	4.64	8.763							4.837	4.867		5.25	5.793	4.892	2.011	5.797		4.348	4.2405	6.929	4.925	7.351	4.384	5.417	6.946	4.339	3.831	4.684	4.401				3.507	0.897		1.069
GID5995610	32	2011-2012		5.735	3.619		3.71	5.209	1.789		5.452		5.064	4.263	9.105							4.946	5.056		6	6.804	4.772	1.908	5.707		3.768	4.032	7.087	5.587	6.818	6.268	6.128	5.863	5.145	3.424	4.715	4.075				2.709	0.787		1.146
GID5995641	32	2011-2012		5.732	2.954		4.087	3.729	1.67		5.843		4.62	4.651	8.916							4.837	4.595		6.5	6.179	3.941	2.047	3.623		3.623	4.685	5.933	5.158	5.662	4.493	6.382	6.591	4.436	3.891	3.715	3.492				3.032	0.739		1.272
GID5995714	32	2011-2012		5.373			4.426	4.692	1.395		5.501		4.39	4.477	9.216							5.489	3.807		5.5	7.039	5.06	1.763	3.623		2.899	4.0065	7.132	5.479	5.937	6.811	7.29	7.256	4.389	4.529	4.522	3.7				3.782	1.193		2.212
GID5995732	32	2011-2012		5.875	3.866		3.445	2.958	1.449		5.43		4.455	4.186	8.967							4.228	4.062		6.999	5.32	3.847	1.902	3.17		2.609	4.399	5.285	5.167	6.031	5	4.811	5.321	4.051	3.196	3.887	3.465				2.949	0.729		1.968
GID5996632	32	2011-2012		6.922	3.426		4.643	4.441	1.205		5.644		5.335	4.403	9.717							4.511	4.687		4.833	6.951	4.849	1.654	3.804		3.768	3.9255	6.951	5.489	7.248	5.145	5.741	6.693	3.795	2.978	3.513	3.624				2.899	0.967		1.082
GID5996730	32	2011-2012		4.97	3.542		3.457	4.644	1.876		5.369		5.475	4.455	9.252							3.913	4.772		6.25	5.841	4.439	1.721	4.347		3.623	4.004	6.25	5.15	6.443	4.565	4.925	4.042	3.852	3.019	4.111	3.596				3.483	1.104		1.697
GID5996837	32	2011-2012		4.48	3.439		4.937	5.062	2.01		5.061		5.069	4.379	8.889							3.913	4.371		5.499	5.895	4.264	1.739	5.072		3.623	3.4235	5.706	5.444	4.406	5.253	5.53	3.937	3.844	3.918	4.4	3.853				3.114	0.898		0.878
GID5996838	32	2011-2012		4.551	3.73		5.235	3.462	1.07		5.794		4.576	4.424	8.387							4.076	3.915		5.749	5.288	4.645	1.667	4.166		2.899	4.077	6.177	4.399	6.788	4.819	5.428	5.408	4.786	3.488	4.024	3.971				3.47	1.006		1.236
GID2430154	33	2012-2013	5.587	5.411	5.248		5.173	5.353	6.282	3.402	3.036	4.315	5.175	5.531	5.422							3.097	2.304	5.559	4.837	5.483	3.88		4.136	6.159	2.889	2.929	1.923	5.037	4.826	5.106	4.37		3.514	5.283	3.444			4.068	3.521	2.498	4.6	4.329	1
GID304660	33	2012-2013	6.259	7.492	5.197		4.329	6.14	5.272	4.361	4.593	5.819	5.485	5.074	6.061							2.771	4.038	5.697	5.397	7.426	4.844		5.616	7.367	2.889	2.99	5.289	5.497	5.581	5.315	4.525		3.145	5.616	3.087			4.441	3.542	2.399	4.289	4.66	1.259
GID3822784	33	2012-2013	5.784	7.966	5.194		4.014	6.045	6.88	4.464	3.396	4.704	4.108	4.306	6.559							2.446	3.175	5.115	3.997	6.492	4.065		4.196	5.797	3.111	2.191	5.393	5.563	4.769	3.666	4.106		2.719	4.592	2.747			5.106	2.437	2.36	5.252	4.161	1.107
GID5398530	33	2012-2013	6.581	8.078	5.245		5.814	6.715	7.31	4.07	4.069	4.782	5.373	4.805	6.094							2.12	3.259	5.875	4.212	6.794	3.723		4.71	6.703	2.222	3.512	4.198	5.861	5.589	5.993	4.943		2.748	4.866	2.569			6.28	3.677	2.331	5.154	5.329	1.643
GID6174847	33	2012-2013	5.819	6.7	4.85		5.63	5.753	6.502	3.654	2.256		4.454	4.427	6.414							1.794	2.232	5.079	5.218	7.865	4.17		4.529	6.582	3.333	1.476	3.91	5.07	3.794	4.777	3.063		2.981	4.7	2.953			6.862	3.833	2.612	5.727	4.673	1.87
GID6174858	33	2012-2013	5.961	6.58	4.919		4.309	6.782	6.865	3.548	2.429	4.014	4.713	4.112	6.235							2.717	2.696	5.405	4.169	6.964	3.852		4.861	6.824	2.222	2.08	4.001	5.45	3.665	4.366	3.314		3.352	4.358	3.255			4.969	4.031	2.358	4.438	4.55	1.774
GID6174867	33	2012-2013	6.174	6.252	5.192		4.829	6.294	6.364	4.095	3.629	4.729	4.017	4.866	6.431							2.229	2.286	4.961	4.611	7.047	3.421		4.257	6.643	2.667	2.66	3.858	5.53	4.468	5.682	3.761		3.359	3.017	3.051			6.039	2.886	2.097	5.204	4.061	1.357
GID6174886	33	2012-2013	6.169	6.175	5.359		5.082	5.847	6.981	3.753	3.781	4.003	4.692	4.471	5.735							2.718	4.101	5.407	4.841	7.183	3.584		4.8	6.884	2.222	3.298	5.025	5.832	4.167	5.519	4.083		3.132	3.742	3.42			5.696	3.417	2.362	5.205	4.415	1.012
GID6174889	33	2012-2013	4.606	6.473	6.013		4.686	6.679	6.361	2.736	2.129	3.815	5.857	4.551	5.462							2.446	4.396	6.378	4.051	8.18	4.977		4.891	6.824	3.111	3.335	5.736	5.949	4.339	6.723	3.523		3.658	5.558	3.447			7.191	3.375	2.096	4.915	5.673	1.023
GID6174903	33	2012-2013	4.724	7.642	5.051		5.72	5.605	6.75	3.865	4.917	5.102	5.287	5.026	6.605							2.229	4.199	5.997	4.648	7.905	4.139		4.74	6.884	2.222	2.991	5.589	5.582	5.365	3.669	4.46		4.086	4.9	3.083			5.6	2.781	2.407	4.82	4.166	1.4
GID6174949	33	2012-2013	5.499	6.409	5.358		5.449	5.85	6.522	3.348	3.708	4.712	4.622	4.464	6.674							2.229	3.447	5.876	5.315	7.281	3.505		3.804	6.341	2.889	2.772	3.223	5.5	4.759	4.968	4.84		2.465	4.108	2.835			6.194	1.583	2.157	4.653	4.11	1.573
GID6175022	33	2012-2013	5.715	6.057	5.309		4.26	6.488	6.579	3.72	3.516	4.851	4.541	4.023	6.206							2.229	3.97	5.424	4.07	7.125	4.041		4.166	6.28	2.889	2.154	5.283	4.841	5.321	3.871	3.463		4.021	4.559	2.553			6.426	4.093	2.195	4.599	4.658	0.883
GID6175076	33	2012-2013	6.317	6.971	5.065		4.934	4.894	6.517	3.03	2.711	4.04	5.673	4.403	6.038							2.771	4.01	5.78	5.45	9.368	4.588		5.646	6.16	2.889	2.383	5.398	5.723	5.074	6.606	3.957		4.493	5.867	2.991			6.308	3.614	2.495	4.297	5.168	1.548
GID6175216	33	2012-2013	6.057	5.874	5.158		4.757	6.402	7.524	3.874	3.821	4.466	3.736	4.31	5.726							1.902	3.157	5.311	4.737	5.941	3.35		4.861	6.341	2.444	2.786	4.136	5.078	5.108	4.619	4.274		2.803	4.8	2.838			4.69	3.938	2.441	4.868	3.953	1.124
GID6175234	33	2012-2013	5.734	4.85	5.357		4.786	4.818	6.225	4.281	3.549	4.715	4.651	4.122	6.186							2.772	2.308	5.528	4.995	8.092	4.029		4.952	6.461	2.444	2.684	2.325	6.708	4.63	5.28	3.807		2.584	4.558	3.069			4.771	3.406	2.096	4.429	5.287	1.44
GID6175411	33	2012-2013	5.003	6.144	5.533		5.592	5.532	6.371	3.945	4.141	4.317	4.362	3.717	6.396							2.554	2.983	5.498	5.328	7.448	3.787		4.408	6.824	3.778	3.264	4.347	5.866	5.118	5.281	5.462		2.836	4.167	3.101			4.881	3.874	2.679	4.15	4.454	1.358
GID6175439	33	2012-2013	5.872	7.003	4.391			6.055	6.513	3.991	3.131	5.066	4.956	5.061	6.363							2.174	2.808	6.021	4.779	6.941	4.242		5.888	6.341	3.111	2.977	3.583	5.178	5.766	5.953	3.106		3.334	4.5	3.229			6.127	4.25	2.524	4.985	5.564	1.324
GID6175947	33	2012-2013	4.651	7.431	4.637		5.507	5.347	6.344	4.561	4.015	4.934	4.412	4.317	6.192							2.119	4.423	4.866	4.022	6.976	3.875		4.891	6.643	2.444	3.188	5.228	5.905	4.48	5.982	4.471		3.162	4.483	2.976			6.67	2.406	2.032	4.423	4.16	1.7
GID6175962	33	2012-2013	6.274	5.719	4.754		6.242	6.698	6.321	2.986	3.719	4.625	5.502	5.176	6.172							1.848	4.287	6.042	5.754	6.883	4.295		4.83	6.522	3.333	2.942	5.085	6.143	6.025	6.439	3.745		4.239	4.85	3.245			5.635	1.958	2.564	4.896	6.107	1.832
GID6176022	33	2012-2013	5.72	6.486	5.192		4.662	5.35	5.233	3.298	4.373	5.049	4.448	4.428	6.984							1.794	3.863	5.628	4.163	7.226	4.144		4.197	6.341	3.333	2.17	4.198	4.684	6.262	3.583	3.4		3.842	3.516	3.162			6.158	3.364	2.16	4.902	4.05	1.515
GID6176308	33	2012-2013	5.648	6.676	6.024		5.707	7.254	6.367	3.535	4.623	4.71	4.946	4.992	5.925							1.902	4.055	4.947	4.318	6.295	3.646		4.468	6.039	4	3.319	5.261	5.644	5.422	5.392	3.975		3.359	4.892	3.165			4.753	3.281	2.148	4.399	4.943	1.607
GID6176334	33	2012-2013	5.761	6.022	4.69		4.014	6.713	6.522	4.207	3.041	4.494	4.938	5.007	5.994							1.793	3.925	5.854	3.949	6.764	4.337		5.313	6.522	3.333	1.847	5.028	5.98	4.769	5.545	3.874		2.574	4.617	2.711			6.803	4.229	2.286	5.095	3.88	1.657
GID6176409	33	2012-2013	5.677	5.733	5.784		5.467	6.755	6.329	3.983	2.896	4.26	4.36		6.09							1.793	2.033	5.347	4.594	5.544	3.358		4.528	6.522	3.333	2.4	2.72	5.009	4.094	3.459	3.905		3.449	4.825	3.066			4.297	3.355	2.138	4.653	4.498	1.148
GID6176558	33	2012-2013	6.579	6.879	4.57		3.911	6.011	6.5	4.006	3.531	4.721	4.882	4.196	5.864							2.663	4.316	5.345	5.368	7.844	3.838		3.956	6.824	3.556	3.227	6.013	4.685	3.836	4.666	4.293		3.533	4.6	2.741			6.388	3.875	2.22	4.818	5.222	1.025
GID6176914	33	2012-2013	5.725	6.892	5.762		4.93	6.465	6.865	3.973	4.087	4.666	4.652	4.738	5.851							3.097	2.523	5.3	4.868	7.694	4.123		4.529	6.28	2.889	3.269	3.4	5.609	4.043	4.416	4.592		2.712	4.117	2.772			4.71	4.364	2.303	4.518	5.055	1.009
GID6177148	33	2012-2013	5.497	7.446	4.813		4.98	5.269	6.534	3.838	3.117	4.391	4.169	4.26	5.509							2.337	4.189	5.368	5.698	8.14	4.14		4.679	6.22	2.222	2.669	5.188	5.07	4.938	5.963	3.884		3.146	4.3	2.998			5.509	2.739	2.412	5.214	5.61	1.683
GID6177174	33	2012-2013	6.356	6.998	5.804		5.561	5.898	7.154	3.562	2.296	3.947	4.288	4.593	6.014							1.903	3.622	4.948	5.257	8.239	3.91		4.8	6.643	2.889	2.325	4.336	4.774	3.508	3.544	4.689		3.243	4.534	3.289			6.78	4.667	1.813	5.533	4.22	1.507
GID6177395	33	2012-2013	4.883	6.853	5.708		5.142	5.675		4.502	3.977	4.883	3.693	5.394	6.419							1.794	3.83		5.365	6.704	3.375		4.257	6.341	3.111	2.58	4.831	4.668	4.093	4.242	3.582		3.333	3.325	3.52			6.02	3.729	2.162	5.019	3.834	1.154
GID6177447	33	2012-2013	5.631	5.951	6.13		4.784	5.999	6.152	3.036	3.267	3.631	4.058	4.959	5.656							2.12	2.797	4.745	4.32	7.625	3.608		4.529	6.764	3.556	2.047	3.743	5.249	5.425	4.038	3.952		3.006	4.409	3.184			5.634	3.375	1.878	4.416	5.158	1.499
GID6177595	33	2012-2013	7.219	7.921	5.216		4.981	6.404	7.766	3.854	2.43	4.501	5.204	4.812	6.616							2.663	4.17	6.048	4.573	7.973	4.521		5.857	6.884	3.333	1.951	4.668	4.966	4.905	6.296	4.481		4.083	5.4	3.016			5.883	4.209	2.328	5.447	4.666	1.974
GID6177598	33	2012-2013	4.809	8.106	5.465		5.532	6.693	6.931	2.662	3.706	4.637	3.478	5.14	5.77							2.446	3.323	5.295	4.09	6.322	3.343		3.744	6.28	3.778	2.648	4.402	4.077	4.569	3.368	4.445		2.438	3.342	3.04			5.79	2.406	1.996	5.274	5.22	1.64
GID6177648	33	2012-2013	5.878	7.414	4.559		5.88	5.57	6.776	2.719	2.841	4.288	4.523	4.625	5.219							2.011	3.78	5.716	4.948	7.705	3.662		4.559	5.676	2.889	2.545	5.623	5.302	3.836	4.076	3.963		4.018	4.925	3.359			6.494	2.812	1.812	5.335	5.333	1.645
GID6177828	33	2012-2013	6.233	7.473	5.904		5.499	7.052	6.146	2.786	4.317	4.963	4.555	5.045	6.123							2.446	4.472	5.437	4.507	8.266	4.143		4.741	6.522	2.889	1.993	6.618	4.772	5.013	4.686	4.164		2.534	4.75	2.67			5.56	3.823	2.195	5.113	4.665	1.915
GID6177834	33	2012-2013	5.273	6.557	5.3		5.367	5.871	5.615	3.086	2.305	3.9	5.135	5.078	5.93							1.685	3.835	5.396	4.343	8.546	4.383		5.133	5.857	2.222	2.446	5.584	5.849	4.866	5.723	3.659		2.602	4.425	3.114			5.499	3.604	2.446	5.203	4.118	1.207
GID6177947	33	2012-2013	5.662	6.422	5.285		4.932	6.341	6.682	3.747	2.418	3.56	4.929	4.709	5.067							1.956	3.925	5.392	5.036	7.676	3.879		4.891	6.341	2.222	2.208	5.274	5.259	5.494	6.03	3.073		2.184	4.334	2.814			6.176	3.49	2.529	5.262	4.509	1.875
GID6177951	33	2012-2013	5.675	5.991	6.062		4.958	6.392	6.506	3.513	2.918	4.215	4.975	4.853	5.407							2.228	4.281	5.659	4.826	7.577	4.518		5.163	6.22	2.222	2.814	5.638	5.197	4.578	5.272	3.604		3.141	4.975	3.394			5.813	3.958	2.779	4.597	5.279	1.267
GID6178095	33	2012-2013	5.489	7.255	5.156		5.291	5.368	6.924	3.338	3.236	4.606	5.462	5.8	5.753							2.771	2.987	4.654	4.054	6.191	4.592		4.166	6.099	3.111	1.767	3.278	4.932	5.24	3.27	3.335		3.986	5.375	3.13			4.938	4.375	2.43	4.823	6.341	1.013
GID6178402	33	2012-2013	6.46	6.201	5.192		4.478	6.547	7.184	3.404	2.652	4.157	4.195	5.07	6.187							1.467	3.604	5.151	4.045	7.585	4.022		4.528	6.461	3.333	2.328	4.13	5.137	5.463	5.21	3.339		3.407	4.641	2.499			6.79	2.968	2.381	5.295	5.995	1.734
GID6178517	33	2012-2013	4.536	5.987	4.205		5.918	5.34	6.682	3.87	2.941	3.962	5.292	4.52	5.434							1.902	3.915	5.464	4.585	7.361	4.117		4.287	5.797	3.778	2.778	4	5.473	5.515	6.069	3.462		4.727	6.042	3.255			6.447	4.094	2.181	4.856	4.543	1.527
GID6178533	33	2012-2013	7.017	6.454	5.352		6.58	6.151	6.013	3.703	3.649	4.732	4.107	4.924	6.34							2.391	3.711	4.829	4.085	6.32	3.344		4.921	5.374	2.333	2.271	4.718	4.758	5.271	4.735	3.598		3.293	3.942	2.988			6.171	2.614		5.014	5.21	2.064
GID6178556	33	2012-2013	6.351	7.058	5.704		4.667	5.915	6.834	4.275	3.79	4.399	4.821	4.696	6.348							2.337	3.446	4.877	4.368	7.696	3.974		5.253	6.522	2.222	2.154	5.195	5.255	4.768	4.386	3.181		2.663	3.658	2.838			5.652	2.875	2.403	4.834	4.165	1.158
GID6178875	33	2012-2013	4.97	6.507	5.376		5.123	5.423	5.781	4.408	2.482	3.964	5.166	5.178	5.916							2.229	4.298	5.541	6.035	7.904	4.5		4.015	6.582	2.667	2.431	5.444	5.771	4.925	5.095	3.371		3.388	4.741	2.972			6.412	4.041	2.653	4.734	4.721	1.083
GID6178935	33	2012-2013	4.033	5.587	4.35			4.848	6.227	3.021	2.16	3.496	5.552	4.569	4.846							2.011	2.933	4.745	4.179	6.524	4.033		4.68	5.797	2.444	2.013	5.91	5.385	5.375	3.853	3.063		3.595	4.35	3.063			4.094	2.396	2.18	4.531	4.507	0.865
GID6178973	33	2012-2013	6.089	8.144	5.23		5.892	5.92	6.654	3.381	2.046	4.494	5.643	4.465	5.679							3.207	4.227	5.073	4.877	8.63	4.386		5.042	6.28	4	1.712	4.844	6.166	5.06	4.033	3.585		3.962	5.875	2.702			5.76	4.104	2.524	5.234	4.728	1.815
GID6178997	33	2012-2013	6.193	7.546	5.478		6.569	6.305	7.314	4.845	3.179	4.589	4.812	5.021	6.381							2.174	3.445	5.565	5.528	8.464	3.697		4.498	6.582	3.556	2.688	4.522	5.277	5.532	5.432	3.896		2.573	3.975	2.756			7.627	3.656	2.097	4.705	4.338	1.641
GID6179118	33	2012-2013	6.179	6.444	5.115		4.838	6.212	6.412	4.021	3.428	4.378	3.674	5.228	5.871							2.011	3.419	5.109	4.052	6.232	2.824		4.68	6.522	3.111	2.699	3.873	4.725	5.394	4.361	4.802		2.186	3.383	2.233			5.206	3.594	1.862	4.752	4.506	1.655
GID6179220	33	2012-2013	4.539	5.83	4.405		4.267	5.046	6.116	3.562	3.061	4.652	4.982	4.445	5.633							3.206	4.128	6.208	5.619	5.99	4.131		3.835	6.341	3.333	2.489	6.496	5.839	4.42	4.81	3.696		3.459	5.733	2.825			5.266	3.333	2.596	5.5		1.807
GID6179222	33	2012-2013	6.18	7.138	5.807		6.233	5.93	6.619	2.95	2.605	3.935	3.81	4.734	6.052							1.521	3.849	4.849	4.677	6.919	3.392		3.26	6.462	2.667	2.563	4.386	5.262	4.603	4.375	3.823		2.773	3.625	3.045			5.819	3.886	2.154	4.486	4.553	1.547
GID6179227	33	2012-2013	5.615	6.925	5.766		5.371	6.483	6.587	3.402	3.295	3.895	3.924	5.047	6							2.446	4.123	4.856	3.943	7.545	3.721		4.801	6.884	2.222	2.812	4.963	5.273	5.569	5.225	2.807		2.911	3.792	2.597			5.16	4.261	1.898	4.291	4.221	1.632
GID6179255	33	2012-2013	6.547	7.835	5.962		5.158	6.784	6.916	4.557	3.652	4.629	3.855	4.852	6.738							2.337	2.788	4.948	4.157	7.764	3.434		3.864	6.643	2.222	2.639	4.266	5.229	5.732	6.128	3.304		2.824	3.683	2.902			5.798	4.271	1.919	4.828	4.991	2.09
GID2430154	34	2013-2014	4.749	2.89	4.656	6.209		4.113	8.767	3.675			6.638	5.134								2.011	2.652	4.598	4.228		3.064			6.073			2.019	6.432		4.61	4.321		3.296				4.518	4.57	2.75	3.405	2.592		1.615
GID304660	34	2013-2014	4.248	4.456	4.632	6.927	5.266	4.713	8.343	2.567			5.702	5.692								1.578	4.754	5.122	5.978		3.148			5.526		4.517	6.342	7.179		7.216	4.405		3.722				4.637	5.217	4.025	2.199	1.916		1.913
GID3822784	34	2013-2014	4.574	4.629	5.293	6.41	6.225	5.455	7.953	3.367			5.198	6.025								1.308	4.161	4.537	4.425		2.942			6.495		4.491	6.366	6.277	7.588	6.064	4.196		3.129				5.31	4.279	3.75	2.82	3.672		2.648
GID5390612	34	2013-2014	4.304	4.818	5.502	6.613	6.533	5.622	7.148	3.65			6.272	6.127								2.448	5.785	5.213	4.586		3.264			6.01		3.782	3.865	7.68	6.839	6.125	4.514		4.491				5.112	4.619	4.553	2.415	4.899		2.528
GID5398530	34	2013-2014	4.784	4.263	4.364	6.509	6.046	5.823	8.161	3.759			4.969	5.551								2.176	4.126	5.1	4.498		2.784			7.168		3.571	3.566	6.967	6.929	5.973	5.223		4.153				4.979	5.771	4	2.766	3.997		2.746
GID6174884	34	2013-2014	4.505		4.944	7.111	5.995	3.996	7.528	4.808			6.918	5.468								1.468	4.467	4.909	4.177		3.005			7.39		5.731	7.4	7.024	6.331	6.156	5.035		4.368				5.215	4.412	4.027	2.112	3.818		2.458
GID6174901	34	2013-2014	4.588	4.859	4.757	6.873	5.523	3.807	7.467	2.983			6.853	5.696								1.631	5.076	4.568	4.214		3.109			6.292		4.885	7.165	8.104	6.235	6.567	4.055		3.975				6.324	3.931	4.08	1.628	2.944		1.96
GID6175067	34	2013-2014	4.325	4.81	5.22	6.121	5.644	4.636	7.472	2.533			7.351	5.968								1.905	5.552	4.949	4.178		2.969			5.872		5.365	6.902	7.797	6.286	5.873	4.254		4.309				6.081	5.196	3.875	1.566	2.542		3.279
GID6175662	34	2013-2014	4.386	3.945	4.606	6.875	5.255	5.588	7.789	3.834			6.394	5.613								2.772	5.827	4.356	4.965		3.549			5.107		3.373	3.218	6.561	6.521	4.897	5.435		4.1				5.591	4.56	3.722	2.154	4.558		1.64
GID6175963	34	2013-2014	4.282	4.293	4.941	6.613	6.765	5.264	7.841	3.584			6.253	5.277								2.667	5.111	5.141	5.446		3.06			6.072		3.726	4.905	7.05	6.64	5.777	4.957		3.555				4.871	5.154	3.139	2.187	4.131		2.851
GID6176013	34	2013-2014	4.079	4.349	5.245	6.185	5.208	4.542	8.683	4.242			7.196	5.656								2.176	4.601	5.191	4.928		3.276			7.229		3.826	5.724	6.774	6.547	7.255	4.652		4.346				5.937	5.177	3.903	2.449	3.881		2.543
GID6176368	34	2013-2014	3.844	4.817	4.383	6.93	5.57	5.654		3.567			5.926	5.216								3.094	4.966	5.018	4.921		2.955			7.879		5.788	6.908	8.172	6.477	7.937	4.452		4.613				6.064	5.596	3.192	3.038	2.395		2.662
GID6176829	34	2013-2014	4.616	4.583	5.052	6.752	7.004	4.347	8.58	3.242			5.721	5.112								1.844	4.684	5.169	5.096		3.76			5.946		4.986	6.994	7.617	6.349	6.354	5.022		3.832				5.418	5.241	2.914	1.721	3.411		3.42
GID6332122	34	2013-2014	4.518	4.616	4.561	5.806	4.529	4.873	8.324	4.067			6.72	6.212								2.006	3.494	4.675	5.227		3.191			6.228		4.516	7.062	7.185	6.095	5.496	4.101		3.48				5.86	4.727	4.08	2.383	3.656
GID6332960	34	2013-2014	4.301	3.938	4.947	6.271	6.159	4.408	7.846	3.525			5.694	5.447								2.227	5.949	4.557	5.679		2.944			6.356		3.022	3.828	6.72	5.819	5.757	4.08		3.32				5.378	3.722	4.055	1.016	3.054		1.871
GID6333158	34	2013-2014	4.516	4.569	4.763	6.743	5.285	5.366	8.156	2.717			5.803	6.125								3.207	5.642	5.633	4.156		3.546			5.639		3.397	4.267	6.696	5.845	5.427	4.601		4.431				5.924	3.954	4.236	2.428	4.359		2.063
GID6334286	34	2013-2014	3.82	3.938	4.574	5.544	5.504	5.246	7.742	2.85			6.211	5.792								2.229	3.987	4.402	4.87		3.086			6.573		3.416	3.344	7.153	5.744	5.895	5.037		4.381				5.6	4.446	4.514	1.684	1.974		1.624
GID6334696	34	2013-2014	3.683	3.637	4.527	7.206	5.516	4.857	7.171	3.742			5.962	5.591								2.231	4.38	4.784	4.17		2.856			5.856		5.04	5.855	7.157	5.821	6.582	4.661		3.986				5.42	3.616	3.222	2.679	3.721		1.627
GID6336482	34	2013-2014	4.005	3.915	4.519	6.3	4.116	3.459	7.423	4.317			6.588	4.863								2.666	4.502	4.324	4.44		3.259			6.086		4.413	7.311	7.11	5.725	6.085	3.708		3.718				4.765	3.588	5.136	2.079	2.847		2.204
GID6336494	34	2013-2014	3.926	4.937	4.843	6	5.472	5.081	7.018	4.008			6.503	5.468								2.774	3.493	4.543	4.36		3.249			6.822		4.239	6.324	6.345	5.693	6.669	4.525		3.969				4.331	4.584	5.541	1.062	3.48		2.027
GID6337034	34	2013-2014	4.76	4.458	5.278	5.97	5.406	5.247	6.728	3.25			5.855	5.179								3.212	3.534	4.372	4.257		3.419			5.968		4.69	7.727	6.628	5.637	7.349	4.233		2.95				5.532	5.853	4.041	1.184	3.429		2.374
GID6337327	34	2013-2014	5.085	4.422	4.329	6.534	4.574	4.737	6.014	4.167			6.337	5.342								3.318	2.871	4.535	4.309		3.317			6.569		4.762	5.633	6.998	5.586	6.744	4.333		3.939				5.283	5.166	4.386	2.162	3.822		2.054
GID6337624	34	2013-2014	3.634	3.39	4.602	5.19	6.038	3.479	7.781	2.825			5.891	5.325								2.551	5.27	4.55	4.331		2.663			7.955		5.643	6.416	7.185	5.498	5.56	3.945		3.914				5.679	2.675	3.414	3.051	3.193		2.52
GID6338512	34	2013-2014	4.347	4.673	5.294	5.78	6.179	4.918	7.745	3.912			6.208	5.801								2.338	6.013	4.372	4.192		3.029			6.271		5.562	5.473	6.723	5.414	6.395	3.923		3.599				5.482	4.55	4.458	2.234	2.999		1.758
GID6341870	34	2013-2014	4.724	4.386	4.747	6.497	6.451	4.497	6.616	2.883			7.166	4.629								2.987	5.675	5.208	4.309		3.307			7.961		5.896	7.686	7.101	5.492	7.671	4.393		4.544				5.534	4.426	2.861	1.734	3.481		2.145
GID6342011	34	2013-2014	4.11	4.418	4.809	5.995	7.337	4.515	7.633	3.567			6.189	6.027								2.658	5.509	4.624	4.2		3.109			6.158		4.033	3.726	6.876	5.468	6.016	4.795		4.237				6.109	3.584	4.153	2.563	2.931		1.719
GID6414818	34	2013-2014	4.335	5.145	4.186	6.087	5.986	5.095	7.274	2.575			5.709	5.565								2.218	3.523	4.39	5.177		3.512			6.385		4.713	6.919	7.02	5.37	5.397	4.567		4.404				5.551	4.972	3.497	3.084	3.86		2.204
GID6415095	34	2013-2014	4.922	4.793	4.467	5.544	6.609	5.492	8.293	3.641			6.138	5.245								1.789	5.922	4.593	5.643		3.425			6.58		3.898	4.168	7.041	5.312	6.174	5.203		3.943				5.249	4.006	4.639	1.446	3.764		1.679
GID6415108	34	2013-2014	4.117	3.574	4.497	5.631	5.539	4.675	8.395	3.225			5.574	5.171								1.844	4.368	4.555	4.966		3.478			5.724		4.999	6.888	6.805	5.267	6.102	4.33		3.367				4.963	4.849	4.219	2.145	3.199		2.365
GID6415172	34	2013-2014	5.112	4.684	4.291	5.8	7.156	5.717	7.596	3.417			6.174	5.238								2.001	5.186	5.265	4.265		3.569			6.385		4.823	6.048	6.098	5.124	6.035	4.241		4.589				4.765	4.446	4.108	2.417	4.91		1.955
GID6415627	34	2013-2014	4.191	4.367	4.811	5.401	6.254	4.787	7.612	3.491			5.223	5.281								2.83	2.702	4.596	5.053		3.207			6.622		4.567	5.183	6.78	4.846	5.766	4.074		3.475				5.335	4.278	2.944	2.016	3.307		2.599
GID6415761	34	2013-2014	4.397	5.499	4.456	6.799	6.54	5.337	8.341	4.141			5.42	5.186								2.341	5.015	5.049	5.825		3.323			7.347		4.63	4.447	6.836	4.704	6.311	5.297		3.123				5.13	4.189	4.319	2.566	4.073		2.624
GID6415827	34	2013-2014	3.869	2.788	4.588	6.365	5.918	4.279	6.572	1.709			6.709	5.096								2.281	5.442	4.634	4.893		3.091			7.575		4.811	6.812	7.533	4.644	6.223	3.656		4.17				5.472	4.624	3.747	3.205	3.788		2.2
GID6415858	34	2013-2014	4.216	5.36	4.8	6.362	7.241	3.275	8.541	5.116			6.278	5.467								1.905	3.997	4.939	6.372		2.816			7.038		4.921	5.913	7.666	3.984	6.858	3.906		3.608				5.957	3.796	4.194	2.671	2.485		2.596
GID6415882	34	2013-2014	4.943	5.404	4.588	6.326	6.819	5.494	8.41	3.983			5.818	5.585								2.996	3.15	4.425	5.964		3.508			6.311		4.347	6.432	6.94		6.829	4.162		4.105				5.113	4.827	4.055	2.671	3.94		2.556
GID6415924	34	2013-2014	4.437	4.515	4.858	6.409	6.732	5.187	7.519	3.591			6.326	5.351								2.287	3.699	4.859	4.98		2.962			7.396		4.487	7.612	6.823	5.163	7.419	3.962		4.083				5.762	4.506	3.858	2.349	2.05		2.943
GID6416011	34	2013-2014	4.286	4.304	4.718	5.889	6.034	4.707	7.896	2.959			5.596	5.283								2.451	3.774	5.433	5.017		3.251			6.853		4.83	6.555	6.397	4.399	6.398	3.609		3.498				4.725	4.605	4.192	2.349	3.092		2.451
GID6416482	34	2013-2014	3.327	3.055	4.593	5.706	5.81	5.016	7.941	2.925			6.458	5.495								1.687	5.578	4.546	5.585		3.588			5.951		4.561	5.271	7.277	4.539	6.4	3.825		4.712				4.955	3.52	3.514	2.288	3.118		2.104
GID6416942	34	2013-2014	4.556	4.388	4.544	5.686	6.309	4.707	7.896	3.516			5.839	5.774								1.68	4.781	4.495	4.258		3.216			6.267		3.671	3.964	7.046	5.406	5.668	4.276		4.051				5.579	4.745	4.247	2.512	2.399		1.938
GID6416954	34	2013-2014	4.149	4.873	4.288	5.348	5.256	4.491	7.558	3.725			5.935	4.736								2.113	5.323	4.423	4.317		2.757			6.029		3.548	6.953	7.769	5.338	8.225	3.812		3.531				5.047	3.602	3.375	2.101	2.192		1.375
GID6417113	34	2013-2014	3.718	4.318	4.791	5.645	5.482	6.323	9.66	2.708			6.617	5.48								2.113	5.229	5.057	4.448		3.177			6.391		5.075	5.239	6.968	5.199	6.541	3.866		3.972				4.928	4.004	4.694	2.251	3.225		3.317
GID6417117	34	2013-2014	4.726	4.277	4.647	6.495	6.561	4.919	7.202	2.683			6.714	4.973								2.117	4.638	4.634	4.863		3.455			6.874		5.11	5.848	6.877	5.249	6.512	4.149		3.805				5.189	4.697	4.486	2.4	3.331		2.758
GID6417209	34	2013-2014	4.409	2.366	4.656	6.175	6.057	4.246	8.2	3			5.139	5.464								1.466	5.067	4.815	4.171		3.443			6.669		4.477	4.974	8.052	4.922	5.869	4.526		4.149				4.826	3.926	4.58	2.371	4.846		1.733
GID6417213	34	2013-2014	4.45	2.459	4.833	7.076	5.931	4.204	8.382	3.875			5.764	5.18								2.67	4.106	4.334	6.226		3.218			6.191		4.586	5.465	6.677	4.995	6.771	4.053		3.804				5.179	3.864	3.111	1.571	4.556		2.281
GID6417572	34	2013-2014	4.633	5.092	5.11	5.906	5.94	4.205	8.993	3.767			6.453	5.835								1.579	5.458	4.375	4.243		2.871			6.959		4.187	5.987	7.807	6.147	7.486	4.064		3.336				5.155	5.806	3.667	1.266	2.45		3.052
GID6417583	34	2013-2014	4.151	5.027	4.713	5.004	5.276	4.476	7.182	3.283			5.543	5.712								3.147	5.075	5.218	4.214		2.663			5.866		3.86	6.41	6.552	5.95	5.755	5.188		3.295				5.147	3.93	4.192	1.866	3.473		2.907
GID6417590	34	2013-2014	4.216	3.914	4.742	5.669	6.998	4.195	7.931	4.2			6.544	5.5								2.012	2.57	4.357	4.221		3.383			6.533		4.718	5.952	7.441	5.957	6.355	4.218		4.549				5.729	3.702	3.469	2.194	2.511		2.175
GID6417649	34	2013-2014	4.729	4.79	5.111	6.394	5.321	3.725	7.956	3.617			6.312	5.467								2.662	3.474	4.406	4.178		2.778			6.175		3.496	4.094	5.976	5.75	4.865	3.346		4.369				5.613	3.56	4.875	2.1	2.271		2.162
GID6417653	34	2013-2014	4.268	3.585	4.718	6.502	5.146	4.287	7.929	3.617			5.658	5.194								2.334	5.77	4.34	4.637		3.633			6.144		2.659	2.315	6.504	5.832	6.493	5.167		3.77				4.783	4.618	5.053	2.501	4.642		1.222
GID6417794	34	2013-2014	3.917	4.35	4.728	6.142	4.502	5.261	7.699	4.008			6.92	5.518								2.288	5.647	4.312	4.331		2.731			6.27		5.101	6.903	7.546	5.845	6.974	4.45		3.906				6.189	3.978	3.139	2.117	3.337		2.301
GID304660	35	2014-2015	4.971	6.296	5.097	6.561	4.042	5.743		5.14			5.216	4.925		6.368		4.649			6.583		5.318	3.955	6.037		4.717			5.908		3.863	4.824		6.238	6.197	5.627		4.649		3.621	1.843	5.537	6.342		2.32	8.219		3.321
GID3822784	35	2014-2015	5.045	6.36	5.181	6.867	4.162	5.932		3.803			3.655	4.776		8.9925		7.811	9.194		6.742		5.538	3.201	5.337		4.701			5.75		3.221	4.546		4.618	5.244	5.291		3.655		3.914	1.879	6.046	5.933	1.945	2.523	6.024		2.972
GID4755014	35	2014-2015	4.971	5.321	4.539	7.741	4.996	4.988		3.205			4.465	4.24		7.191		7.8	10.306		6.931		4.596	2.868	5.256		4.39			5.902		4.148	4.171		5.295	6.723	4.759		4.415		4.166	1.726	6.673	4.648	4.195	1.784	7.925		3.439
GID5398530	35	2014-2015	5.27	4.565	4.356	6.852	5.207	5.64		3.753			4.681	4.277		8.8095		9.149	10.949		7.142		3.993	4.227	4.229		4.624			5.454		4.587	4.137		5.495	6.656	5.192		5.04		4.5	1.622	6.645	6.451	3.778	2.543	9		2.738
GID6463812	35	2014-2015	5.095	4.72	4.118	7.278	4.632	6.121		4.033			4.25	4.425		6.475		8.311	10.203		6.063		5.05	3.714	4.566		4.534			5.37		3.705	5.377		6.175	5.481	5.421		3.797		3.12	1.657	6.188	5.855	3.222	2.156	7.728		3.357
GID6463832	35	2014-2015	4.832	5.979	4.353	7.257	4.026	5.672		4.055			3.457	4.966		8.451		8.675	9.529		5.944		4.771	3.804	4.652		4.839			5.117		3.075	4.131		5.649	4.723	4.854		3.581		3.131	1.934	6.246	5.783	3.403	2.01	6.614		3.24
GID6565632	35	2014-2015	5.151	6.269	5.02	6.912	3.703	6.483		4.691			3.92	4.648		6.737		9.277	9.686		5.873		5.604	3.986	4.062		4.533			5.269		3.592	5.006		5.33	5.435	4.992		4.067		3.871	1.999	7.26	6.21	4.167	2.976	7.28		2.767
GID6566775	35	2014-2015	5.28	5.833	4.671	6.419	3.899	5.537		3.767			4.139	4.694		9.6735		8.322	9.726		5.982		4.747	3.986	6.009		3.782			6.513		3.661	5.343		5.349	6.135	5.562		4.23		4.154	1.768	6.387	6.171	4.805	2.094	7.762		2.907
GID6568075	35	2014-2015	4.8	5.901	4.787	7.431	4.134	5.933		2.799			4.51	4.653		6.4275		9.676	9.494		5.948		4.52	3.351	4.601		4.647			6.009		4.421	4.777		5.177	6.747	5.047		4.428		2.979	1.897	5.819	5.046	4.611	2.662	7.857		3.051
GID6568200	35	2014-2015	4.571	5.648	5.119	6.461	3.496	5.229		4.514			3.992	5.01		9.8615		7.851	9.711		6.649		5.216	3.442	4.535		4.667			5.633		3.309	4.852		5.543	4.764	4.973		4.018		3.95	1.713	6.524	5.827	2.569	2.11	8.838		3.741
GID6568341	35	2014-2015	5.218	6.201	5.201	8.251	5.856	5.053		3.022			4.213	4.844		7.838		7.674	9.755		7.059		4.966	3.925	4.688		4.895			5.936		4.221	5.992		5.925	4.833	5.383		4.177		4.006	2.021	6.275	6.113	3.597	2.913	8.892		3.034
GID6568374	35	2014-2015	4.954	6.524	5.205	6.713	4.954	5.372		3.023			3.592	4.916		9.768		7	9.035		6.449		4.412	3.925	4.546		4.269			5.034		3.748	5.756		6.349	4.666	5.228		3.621		3.406	1.941	6.167	5.159	2.847	3.001	7.957		3.5
GID6568389	35	2014-2015	5.372	4.71	5.145	5.785	5.178	5.794		4.11			4.198	4.634		6.7045		7.011	9.377		5.97		4.629	4.046	4.16		3.773			5.289		3.157	4.089		5.022	5.232	5.478		3.657		3.283	1.826	6.419	5.567	3.778	2.668	6.578		3.643
GID6679501	35	2014-2015	4.43	4.723	4.899	7.068	5.573	6.271		3.525			4.15	4.563		8.7635		10.314	10.315		6.073		5.449	3.774	4.698		4.615			6.169		4.204	5.992		5.58	6.481	5.007		4.816		4.243	1.877	7.142	5.801	5.152	2.296	8.904		4.18
GID6679707	35	2014-2015	6.015	4.734	5.286	7.197	3.849	4.899		3.325			2.857	5.094		6.7545		8.697	9.646		6.369		4.834	3.624	4.767		4.415			5.002		3.562	5.821		5.051	5.292	5.757		3.356		4.717	2.076	6.629	5.713	2.458	2.498	6.991		3.862
GID6679937	35	2014-2015	4.747	5.624	5.403	6.871	5.584	5.652		3.296			4.193	4.505		8.98		8.711	9.549		5.744		5.234	3.895	4.219		4.25			5.08		3.316	4.711		5.822	6.494	4.411		2.813		3.431	1.838	6.769	5.299	4.041	2.968	7.855		3.945
GID6679959	35	2014-2015	4.489	4.305	5.201	7.127	3.454	6.172		4.212			3.199	5.008		6.7455		10.836	8.808		5.649		5.259	4.227	4.63		4.614			5.684		3.462	5.591		5.253	5.188	4.996		4.455		3.788	1.661	6.62	6.658	3.513	2.424	7.12		3.137
GID6680599	35	2014-2015	5.023	6.509	4.704	6.871	5.438	5.283		3.254			3.022	5.174		8.261		9.439	8.717		6.252		4.949	3.563	4.078		4.069			4.538		3.163	4.262		5.649	5.764	4.577		3.041		3.732	1.89	5.605	5.645	4.722	1.796	6.302		2.87
GID6680725	35	2014-2015	6.049	5.947	5.175	6.674	5.883	5.52		4.126			4.389	5.032		6.4225		11.053	9.525		6.388		5.632	3.654	5.233		4.622			5.625		3.809	5.717		6.31	5.438	6.094		3.925		4.466	1.833	6.482	5.828	5.152	2.546	7.51		4.151
GID6680727	35	2014-2015	5.687	5.736	5.297	7.727	5.079	6.179		3.888			4.124	5.128		8.8685		10.637	9.917		5.938		4.954	3.684	6.25		4.616			5.554		4.233	5.214		5.51	5.986	5.788		4.575		3.748	1.86	6.072	6.098	5.264	2.31	7.218		4.227
GID6680812	35	2014-2015	4.912	6.77	5.325	7.154	4.61	6.158		3.229			2.829	4.468		6.776		8.678	9.463		6.38		5.294	2.959	4.945		4.541			4.978		2.978	5.794		5.671	5.26	5.142		3.256		3.809	1.921	7.383	5.872	3.625	2.219	7.822		3.08
GID6680863	35	2014-2015	5.301	5.674	4.517	6.219	4.659	6.112		3.279			3.347	4.653		8.58		7.012	9.667		6.266		4.679	3.291	5.455		4.135			4.95		3.27	5.336		5.44	6.606	5.228		3.242		4.162	1.99	6.064	6.478	3.514	2.683	5.447		3.674
GID6680905	35	2014-2015	4.98	5.135	4.968	6.797	4.138	6.012		4.042			3.124	4.701		6.3435		9.6	8.507		6.736		4.879	3.352	4.027		3.832			5.632		3.441	4.84		5.045	4.844	4.962		3.958		3.759	1.895	5.369	5.512	3.792	2.326	7.184		3.174
GID6680913	35	2014-2015	5.379	5.986	4.698	6.837	3.728	5.918		3.201			4.453	4.688		9.167		10.053	9.801		6.055		4.407	3.684	6.371		4.766			5.293		3.97	4.676		6.296	6.133	5.259		3.324		4.018	2.026	6.754	4.974	4.75	1.473	8.2		3.834
GID6680937	35	2014-2015	5.293	6.043	4.62	6.406	4.135	5.192		3.246			3.107	4.035		6.9145		9.178	9.785		6.28		5.544	3.925	4.625		4.286			4.767		3.765	5.637		6.022	5.626	4.362		3.321		3.877	2.087	6.368	5.544	4.083	2.296	8.43		2.088
GID6680947	35	2014-2015	6.368	5.969	4.883	6.449	4.135	5.665		3.775			3.107	5.017		9.326		9.488	9.925		6.734		4.499	4.469	4.375		4.27			5.816		4.02	5.186		4.997	5.551	5.021		3.909		4.251	1.851	7.291	6.586	3.43	1.703	8.649		3.576
GID6680967	35	2014-2015	5.896	5.626	4.932	6.148	3.418	5.869		3.597			3.7	4.711		6.4545		7.487	9.183		6.271		5.125	2.989	4.119		3.959			5.316		3.033	5.096		4.483	6.071	5.089		4.512		4.486	1.703	6.746	5.735	2.972	2.411	7.433		2.656
GID6681194	35	2014-2015	5.256	6.052	5.097	6.319	4.065	5.623		4.4			3.982	5.479		9.198		6.988	9.604		5.836		5.799	4.046	4.572		4.172			6.269		3.687	5.849		5.83	6.801	4.966		4.343		4.035	1.844	6.892	5.852	4.875	2.09	8.171		3.234
GID6681419	35	2014-2015	4.903	5.42	4.632	7.017	3.789	5.741		2.996			3.597	4.293		6.582		8.249	8.954		6.784		4.479	3.472	4.059		4.122			6.312		3.701	5.732		4.912	4.877	5.656		4.12		3.576	1.607	5.972	5.526	4.139	2.067	7.455		3.288
GID6681462	35	2014-2015	4.479	5.298	4.329	6.709	3.448	5.675		4.58			3.792	5.298		9.3595		8.237	9.674		6.027		5.288	3.593	4.177		4.501			5.557		3.877	4.866		4.386	5.392	4.999		4.179		4.416	1.727	6.614	4.761	3.75	2.941	8.3		3.771
GID6681793	35	2014-2015	5.118	6.397	5.068	7.345	4.056	6.604		4.173			4.237	3.695		5.8815		7.965	9.921		5.487		5.462	3.412	5.389		4.516			5.513		3.658	4.929		5.385	6.167	5.006		4.311		4.162	1.927	7.187	6.282	4.292	2.566	7.646		2.954
GID6681798	35	2014-2015	5.942	5.528	4.493	7.318	6.438	6.088		4.334			4.75	4.275		8.6485		7.715	8.145		5.67		4.336	3.412	4.791		4.399			5.983		3.552	4.914		5.426	5.808	4.824		4.45		3.632	1.878	6.3	4.633	4.417	2.942	7.939		2.473
GID6681820	35	2014-2015	4.62	6.249	4.9	7.142	4.861	6.034		4.132			4.38	4.56		6.717		8.965	9.93		5.446		3.9	3.382	4.775		4.454			4.909		4.023	3.89		5.767	6.04	5.826		4.31		3.484	2.256	7.164	5.511	3.18	2.53	8.947		3.68
GID6681853	35	2014-2015	4.769	5.3	4.571	5.998	4.078	5.5		3.901			2.454	4.02		8.876		7.59	9.949		6.057		3.674	3.653	4.035		3.475			4.745		3.344	4.254		5.996	4.903	4.234		3.267		3.971	1.95	6.716	5.69	2.68	2.259	6.678		3.24
GID6681899	35	2014-2015	4.8	5.138	4.981	7.611	4.472	6		3.843			4.06	4.559		6.865		7.299	10.09		6.317		4.659	4.076	4.816		4.502			5.079		3.937	4.899		5.557	5.13	5.234		3.395		3.128	1.557	5.092	5.937	3.708	2.729	8.392		3.698
GID6682188	35	2014-2015	5.593	6.048	5.127	6.26	4.933	5.929		3.431			4.808	5.08		8.778		6.959	9.497		6.037		4.385	3.2	5.115		4.226			5.55		4.336	5.563		4.771	5.905	5.404		4.318		3.661	1.906	6.39	6.124	4.639	2.571	7.709		3.418
GID6682903	35	2014-2015	5.046	4.574	5.233	6.598	4.358	5.355		3.26			3.46	5.516		7.2155		9.834	10.345		6.031		4.972	3.684	4.934		3.896			5.248		3.982	5.436		5.007	5.127	5.369		3.934		3.528	1.52	6.167	6.312	4.319	2.718	6.765		3.866
GID6682916	35	2014-2015	4.729	6.438	5.13	7.793	5.087	6.056		3.403			4.379	4.68		8.631		9.625	9.4		6.129		4.75	3.593	4.652		4.428			6.587		4.386	5.693		5.544	6.386	5.631		3.582		3.969	1.812	6.26	6.016	4.194	2.343	7.665		2.945
GID6682939	35	2014-2015	4.867	5.374	5.445	7.62	3.823	5.985		3.852			3.327	4.65		6.71		10.724	10.007		5.709		4.51	2.989	5.302		3.991			4.721		3.263	4.7		5.133	3.768	4.189		3.399		4.115	2.007	6.416	5.856	4.263	2.035	6.858		2.085
GID6683402	35	2014-2015	5.784	5.438	4.642	5.994	4.028	5.698		3.246			2.59	5.457		8.876		8.26	10.805		4.952		4.418	2.958	4.79		4.732			5.498		3.067	4.505		5.258	4.958	5.957		3.399		3.315	1.865	6.847	5.866	3.778	1.996	6.677		3.202
GID6683456	35	2014-2015	5.319	4.518	4.697	6.77	5.929	6.27		3.749			4.145	4.387		6.0855		8.051	9.432		6.364		5.158	4.287	4.38		4.683			5.707		3.952	4.421		5.711	6.102	4.247		4.412		3.761	1.744	7.302	5.734	3.388	2.852	8.577		3.368
GID6683482	35	2014-2015	4.015	4.664	4.658	7.37	3.862	5.516		4.43			4.499	4.502		8.516		8.424	8.545		5.264		4.046	3.442	5.26		4.652			5.985		3.724	4.557		5.161	6.436	5.374		3.77		2.9	1.77	6.597	6.072	4.556	2.383	7.77		3.958
GID6683513	35	2014-2015	5.363	5.565	4.687	6.468	5.082	5.673		3.347			4.968	5.074		6.407		9.564	11.02		5.543		5.696	3.109	5.361		4.66			5.821		3.759	4.885		5.127	6.323	4.764		4.211		4.517	2.075	6.659	5.715	2.972	2.863	8.152		2.696
GID6683614	35	2014-2015	5.165	6.15	4.426	6.629	3.887	5.74		3.743			3.923	4.159		9.055		8.439	9.404		6.227		3.946	4.408	4.165		4.178			4.975		3.566	4.485		5.245	5.18	5.834		4.061		4.145	1.861	6.873	6.054	3.083	2.863	7.015		2.571
GID6684036	35	2014-2015	5.205	5.721	5.176	7.237	4.822	6.356		3.004			4.908	5.468		6.1075		9	9.453		4.659		4.713	3.684	5.262		4.724			5.923		4.261	5.962		5.558	6.111	5.136		3.84		3.296	2.114	6.928	5.474	5.098	2.865	5.75		3.087
GID6684107	35	2014-2015	4.017	5.158	4.531	6.756	4.203	5.117		3.723			4.27	4.442		8.0155		7.474	8.677		4.935		4.872	4.408	5.292		4.379			5.99		3.757	5.72		5.897	6.019	4.744		3.151		3.754	1.845	6.209	5.283	4.541	2.931	7.154		2.205
GID6684265	35	2014-2015	4.425	5.658	5.072	7.679	4.234	6.49		4.906			3.507	4.73		5.843		7.506	10.454		6.413		4.212	3.412	4.219		4.151			4.642		3.326	4.906		5.682	5.202	4.748		3.763		3.502	1.842	6.98	6.18	4.43	2.52	8.023		2.64
GID6684333	35	2014-2015	4.481	4.653	4.939	7.458	3.998	5.275		4.523			4.317	4.333		8.6785		8.761	8.841		6.017		5.529	3.684	4.451		4.029			5.621		3.459	5.777		6.334	6.329	4.953		3.049		4.107	1.925	5.433	5.609	4.625	2.907	7.258		2.629
GID6691533	35	2014-2015	4.782	5.347	4.32	6.281	4.339	5.626		4.071			5.191	4.637		6.9855		6.249	9.553		5.421		5.117	4.076	4.035		4.412			5.648		3.726	5.827		5.767	5.099	4.961		4.154		3.484	1.465	5.814	5.979	2.722	2.864	6.576		3.8
GID7213309	35	2014-2015	5.417	5.296	5.364	6.055	4.483	5.781		3.275			3.902	4.377		8.038		6.135	8.859		6.827		6.005	3.17	4.445		4.916			5.649		3.327	5.322		5.987	6.223	5.037		4.25		4.481	2.066	7.617	5.939	2.237	3.379	8.197		2.967
GID304660	36	2015-2016		7.09	5.765	5.713	4.574	3.404	4.638	5.42				4.759	10.186		6.396	3.181	6.8	7.097	8.462			5.153	5.038	6.298	5.013					7.003			5.67	6.38	5.936		3.28		3.942		3.633	5.366	7.089	1.667	5.801	5.861	2.673
GID3822784	36	2015-2016		6.846	5.344	6.236	5.046	4.065	5.285	6.032				5.508	10.197		7.585	6.18	6.694	5.709	9.682			4.104	4.753	4.678	4.216					5.731			5.069	4.681	4.025		3.25		3.969		3.105	5.729	4.591	1.533	5.953	5.084	2.241
GID4755014	36	2015-2016		7.28	4.931	5.994	3.364	3.606	3.797	6.256				6.65	9.269		7.222	4.681	7.272	7.002	9.137			3.983	4.931	4.75	4.175					8.256			6.051	5.402	4.715		3.851		3.505		4.025	5.761	5.386	0.733	5.479	5.25	2.524
GID6688880	36	2015-2016		7.008	5.628	6.461	5.157	4.171	4.87	6.439				7.067	10.594		7.326	6.856	7.736	5.663	9.397			4.31	5.5	4.386	4.806					7.008			7.104	5.568	5.66		3.58		4.689		4.085	5.189	5.663	1.433	6.258	4.361	2.368
GID6689550	36	2015-2016		7.637	5.534	5.874	5.444	4.14	4.494	5.699				6.687	10.622		7.241	5.53	7.028	6.637	9.067			4.792	4.533	4.782	4.031					8.008			6.794	6.298	5.759		3.793		4.666		3.823	5.417	5.966	1.733	5.209	6.305	2.151
GID6689579	36	2015-2016		7.018	4.286	6.215	3.474	3.693	4.067	4.544				6.242	9.198		7.229	4.656	8.741	5.606	8.118			3.934	4.054	4.736	4.227					7.803			5.76	5.805	5.045		3.642		4.279		4.241	5.757	5.519	1.133	5.125	6.167	2.716
GID6931353	36	2015-2016		6.88	5.18	6.566	6.076	3.885	4.277	5.343				5.955	9.144		6.922	4.243	8.026	6.316	8.542			4.759	5.053	6.222	4.176					6.177			5.996	4.871	4.475		3.446		3.711		4.065	5.551	5.152	1.1	5.838	5.722	1.893
GID6931427	36	2015-2016		6.347	5.309	7.396	5.82	4.583	3.938	7.264				5.824	7.528		7.072	5.446	7.52	5.836	8.993			5.398	4.949	5.322	3.794					7.991			6.503	5.548	4.79		4.05		4.624		3.435	5.835	6.254	1.4	6.345	5.75	2.373
GID6931430	36	2015-2016		8.814	5.562	6.366	4.897	3.723	4.864	4.926				6.946	11.144		7.266	6.506	8.122	5.423	8.782			3.912	4.557	4.295	4.017					6.398			5.92	5.442	4.774		2.903		4.375		3.412	5.546	5.43	1.567	5.433	5.667	1.754
GID6931781	36	2015-2016		6.24	5.251	6.978	5	3.507	4.279	6.944				6.032	10.028		7.038	5.734	7.003	6.844	8.89			4.799	4.253	3.434	3.871					6.367			5.048	4.545	4.443		2.373		4.328		4.728	5.508	4.418	1.333	6.146	5.333	3.143
GID6932080	36	2015-2016		7.345	5.514	6.888	4.698	3.705	4.888	6.285				6.553	8.385		7.228	4.811	8.055	6.391	9.367			4.248	4.71	5.521	5.163					7.369			6.711	6.769	5.034		4.015		4.292		3.124	5.546	5.713	1.933	5.989	5.694	2.881
GID6932358	36	2015-2016		7.093	4.8	6.652	5.699	3.785	4.338	6.535				5.166	8.504		7.003	5.276	8.631	7.417	9.111			5.224	5.596	4.501	3.901					7.788			7.535	5.719	4.902		3.483		4.059		2.617	5.68	5.252	1.4	5.247	4.694	1.44
GID6932458	36	2015-2016		7.325	4.785	5.447	4.79	3.493	3.926	7.13				6.589	9.895		7.603	6.156	7.45	6.083	7.841			4.177	5.451	5.115	4.756					7.37			6.715	6.903	4.108		3.919		3.641		5.05	6.032	6.065	1.3	5.084	4.805	1.967
GID6932999	36	2015-2016		6.907	5.553	7.818	5.306	3.86	4.65	4.877				4.95	10.194		7.324	5.35	6.22	5.463	7.281			4.247	4.868	3.23	4.063					7.748			4.77	5.811	5.224		4.058		4.443		4.434	5.086	5.263	1.533	5.526	6.472	1.783
GID6933182	36	2015-2016		6.33	4.951	6.575	5.465	3.864	4.982	7.285				5.464	7.848		6.906	4.965	8.705	6.682	9.277			5.105	4.739	4.541	3.964					6.906			6.354	6.407	4.794		2.983		4.126		3.923	5.617	6.339	1	5.763	4.917	2.632
GID6933207	36	2015-2016		7.609	5.457	6.392	4.631	3.728	4.371	7.051				7.437	8.331		7.659	6.062	8.003	5.632	9.027			4.166	4.28	5.375	4.398					7.017			7.732	6.003	5.032		3.256		4.648		4.986	5.465	6.566	1.267	6.086	6.083	2.878
GID6933422	36	2015-2016		7.059	4.229	5.911	5.072	3.537	4.127	7.706				5.046	8.867		6.89	7.162	5.992	6.86	8.684			4.072	3.984	4.795	3.984					6.897			5.736	5.309	4.229		3.407		3.665		4.667	5.276	6.178	0.933	5.234	5.416	2.553
GID6933471	36	2015-2016		7.137	5.021	7.361	4.482	3.704	4.347	7.126				6.675	11.567		7.793	6.292	6.341	6.042	9.297			4.479	5.414	4.545	4.487					7.86			6.871	5.884	5.026		4.082		4.946		4.967	5.91	6.022	1.3	5.116	5.361	1.193
GID6933497	36	2015-2016		7.821	4.987	4.767	4.574	4.773	4.239	7.535				5.633	7.823		7.698	5.64	6.206	8.182	9.673			3.989	4.353	3.812	4.305					7.264			6.308	5.181	5.323		3.707		4.465		4.276	5.794	6.034	0.7	5.763	5.305	3.63
GID6933502	36	2015-2016		8.018	5.002	6.82	5.058	4.199	5.312	7.051				5.43	9.356		6.961	6.325	7.383	7.186	10.121			4.652	4.317	4.125	4.844					7.742			6.798	5.779	4.358		3.89		4.347		4.692	5.496	6.26	1.667	7.139	6.527	2.111
GID6933507	36	2015-2016		7.632	5.312	5.364	5.456	4.543	4.412	7.373				5.847	8.567		7.379	5.987	7.277	8.333	10.008			4.916	4.293	4.066	4.829					6.861			6.788	5.992	4.795		4.493				3.746	5.511	6.9	1.167	5.532	5.972	1.679
GID6933863	36	2015-2016		6.824	4.71	7.472	5.767	3.715	3.773	8.363				6.406	10.352		7.402	8.288	7.344	4.429	8.399			5.31	4.979	5.858	4.123					7.858			5.163	5.27	4.664		2.831		3.656		5.008	5.444	5.459	0.267	4.974	5.305	2.313
GID6933866	36	2015-2016		7.921	4.584	6.125	4.734	3.598	4.96	6.667				5.582	10.442		6.783	6.317	6.758	8.453	7.057			4.714	4.351	5.326	4.329					6.914			6.208	4.813	4.885		2.996		4.787		3.337	5.42	5.494	1.667	3.905	5.194	2.566
GID6933960	36	2015-2016		7.583	6.097	7.321	3.312	3.102	4.376	7.266				6.226	10.503		7.441	3.035	6.795	7.53	9.292			5.553	3.691	4.396	5.081					7.575			7.093	6.68	4.718		4.077		4.15		3.784	5.697	6.546	1.533	4.175	4.861	2.849
GID6934151	36	2015-2016		7.159	5.49	6.363	3.436	3.67	6.266	5.604				7.489	10.399		7.3	5.556	8.095	6.588	8.967			4.183	4.332	4.459	4.374					5.506			5.906	5.654	4.773		4.094		4.24		3.787	5.715	7.246	0.533	5.296	6.361	1.788
GID6934167	36	2015-2016		7.4	4.507	6.899	4.48	3.882	3.568	7.776				6.065	8.421		7.002	5.358	7.672	4.68	8.949			4.29	5.887	4.653	4.64					7.318			6.329	4.669	4.61		3.611		4.329		4.117	5.686	5.64	1.333	4.328	5.583	3.007
GID6934236	36	2015-2016		7.416	5.002	6.238	5.241	3.914	3.808	7.234				6.543	8.421		7.377	5.758	6.683	4.653	8.407			4.202	4.339	5.069	3.771					7.133			6.537	5.598	5.072		3.792		4.574		3.612	5.222	6.126	1.133	5.658	5.472	2.024
GID6934241	36	2015-2016		7.138	4.98	6.432	5.248	3.193	4.373	7.7				6.746	9.703		7.254	4.91	7.248	6.12	9.021			5.392	4.477	5.074	4.398					6.154			6.003	5.517	4.588		3.352		4.749		3.635	6.004	6.087	0.433	6.2	5.916	3.522
GID6934406	36	2015-2016		7.113	5.259	5.574	5.012	3.431	6.348	7.155				6.191	10.027		6.882	5.129	6.244	5.964	9.314			5.016	3.453	5.48	4.264					6.747			6.35	5.517	4.225		3.582		4.401		4.394	5.568	6.145	1.333	7.506	5.527	2.398
GID6934427	36	2015-2016		7.568	5.128	7.101	5.232	3.613	6.919	7.771				7.207	9.937		7.518	4.906	8.274	4.775	8.759			4.26	3.656	5.032	4.094					5.737			6.638	5.338	4.382		3.279		4.422		4.165	5.636	5.857	1.167	5.603	5.028	1.932
GID6934689	36	2015-2016		8.195	4.957	6.306	4.795	3.35	4.447	6.709				6.462	9.991		7.713	5.155	8.099	7.183	9.115			4.177	4.157	5.59	3.948					7.011			5.839	5.674	4.435		3.431		3.992		4.49	5.377	7.381	0.867	7.045	5.611	2.497
GID6934907	36	2015-2016		7.898	5.307	7.131	5.407	3.947	5.411	7.168				5.451	10.003		7.89	4.205	8.826	4.639	8.521			5.15	5.486	5.59	3.977					7.411			6.573	5.895	4.37		3.612		4.173		5.027	5.054	5.672	1.083	5.791	6.333	2.223
GID6934955	36	2015-2016		8.018	6.232	5.805	5.74	4.314	5.782	5.852				6.945	10.272		7.681	3.567	8.234	4.469	9.317			4.595	4.548	3.336	4.049					6.076			6.083	6.267	4.97		2.934		4.418		4.419	5.629	5.746	1.767	4.468	5.166	2.874
GID6935757	36	2015-2016		6.91	4.71	6.362	4.129	3.594	5.274	5.531				5.651	10.198		6.606	3.768	7.317	7.59	8.67			3.871	4.278	3.968	4.033					6.648			5.309	6.07	4.681		2.874		3.656		5.179	4.911	4.272	1.433	4.458	5.611	2.558
GID6935866	36	2015-2016		7.898	4.547	6.572	5.21	3.305	5.039	6.031				6.393	9.173			6.768	7.186	6.894	7.993			4.96	4.876	5.374	4.534					7.616			5.829	5.157	5.18		3.961		4.232		4.143	5.645	6.064	1.5	5.426	4.75	2.699
GID6935965	36	2015-2016		7.477	5.117	6.818	5.163	3.362	4.79	5.938				6.395	11.01		6.543	5.373	7.679	7.33	8.086			4.159	4.029	4.544	4.586					6.014			5.69	6.167	5.077		3.248		3.938		4.191	5.626	4.354	1.6	4.48	5.916	2.274
GID6935968	36	2015-2016		6.994	4.865	5.746	5.048	3.781	5.397	6.31				5.108	10.659		6.171	5.517	6.389	8.335	9.41			5.166	4.591	5.68	4.307					7.309			6.951	4.675	4.932		4.112		4.025		2.426	5.889	5.648	1.667	4.905	6.027	1.954
GID6936054	36	2015-2016		7.258	5.388	6.854	4.222	3.668	5.768	7.197				5.979	9.402		7.787	5.528	7.344	7.805	10.17			5.288	4.618	4.139	4.607					6.523			7.107	5.825	5.033		3.466		4.206		3.951	5.36	6.084	1.033	6.696	4.639	2.486
GID6937396	36	2015-2016		6.935	5.752	6.419	4.245	3.84	5.413	5.451				7.168	11.047		7.739	5.761	6.995	7.471	7.826			5.455	4.987	4.792	4.321					6.863			6.323	6.344	5.099		3.653		4.498		4.956	5.15	5.241	1	5.047	6.139	3.351
GID6937420	36	2015-2016			5.286	7.442	4.072	3.123	4.688	6.373				6.724	9.976		6.194	5.529	7.29	6.482	8.978			5.378	4.767	4.382	4.164					6.952			6.038	5.984	4.647		3.816		3.781		4.382	5.522	5.549	0.617	6.22	6.333	2.055
GID6937552	36	2015-2016		7.577	5.467	6.583	4.151	3.723	4.699	5.723				5.789	6.996		8.031	5.501	7.683	5.405	8.957			4.06	5.33	4.538	3.853					7.574			6.041	5.347	4.961		3.364		4.532		2.896	5.535	5.289	2.033	6.261	5.861	2.284
GID6937850	36	2015-2016		7.226	5.194	7.24	5.25	4.059	3.624	6.534				6.513	9.292		7.586	6.076	8.393	6.096	9.35			4.947	5.467	4.865	3.898					7.732			6.625	4.931	5.082		3.846		4.328		4.762	6.092	5.738	1.267	5.186	5.861	1.543
GID6937851	36	2015-2016		7.418	4.91	6.65	5.38	3.433	3.829	6.963				6.48	10.083		7.592	5.731	7.104	7.154	7.862			4.671	4.625	4.021	4.155					7.74			6.798	5.924	4.037		3.466		4.418		4.948	5.532	5.955	0.933	5.119	4.916	2.62
GID6937974	36	2015-2016		7.418	5.097	7.479	5.952	4.673	4.731	8.223				6.034	10.233		7.655	4.226	7.421	5.861	8.884			4.067	4.753	4.851	4.489					7.468			5.378	4.897	5.227		3.908		4.518		5.553	5.665	5.053	1.267	6.933	5.694	3.128
GID6938535	36	2015-2016		6.129	4.449	6.55	4.91	3.452	4.35	5.581				6.363	9.051		6.173	5.004	6.385	5.267	8.791			4.525	3.995	4.226	4.388					5.586			4.948	5.017	4.179		2.548		3.634		4.084	4.99	4.979	1.067	5.505	4.972	3.482
GID6938851	36	2015-2016		7.093	5.357	6.857	4.698	4.445	5.852	6.21				5.862	11.432		7.387	4.05	6.958	5.909	9.906			4.791	4.504	3.75	3.756					6.981			6.139	6.04	4.952		3.967		3.104		5.418	5.893	6.096	1.033	5.276	6.472	3.64
GID6938863	36	2015-2016		7.479	6.064	6.783	4.624	4.599	4.615	6.938				5.524	9.773		6.689	5.748	7.107	5.357	7.159			5.001	4.822	3.398	4.49					7.12			6.111	6.288	5.355		3.158		5.204		4.44	5.116	5.687	0.333	3.898	4.472	3.074
GID6939838	36	2015-2016		7.678	5.183	7.21	5.125	3.611	5.422	5.53				5.803	10.177		7.444	3.954	7.362	5.206	8.356			5.336	4.353	3.97	4.206					6.61			6.857	6.213	4.785		3.763		4.463		4.628	4.944	4.937	2	6.213	6.055	2.089
GID6939938	36	2015-2016		7.444	5.567	5.732	4.495	4.167	5.727	7.764				7.083	9.766		7.197	6.796	8.424	6.256	8.326			4.153	4.962	4.489	3.896					8.005			6.166	5.239	4.697		3.054		4.094		3.859	5.517	4.379	0.833	6.341	5.417	2.236
GID7213309	36	2015-2016		7.473	5.263	7.494	3.815	3.319	5.2	5.694				6.565	9.153		8.122	6.709	8.086	5.808	9.869			4.092	4.361	4.996	3.814					7.036			6.246	5.829	5.666		4.003		4.883		4.218	6.331	3.821	1.7	6.398	4.25	2.99
GID304660	37	2016-2017	5.021		7.037	8.236	4.413	4.257	5.655			2.208	4.897	2.748		5.625	7.482	8.573	6.252	6.923	9.702			7.254	6.416	6.458	4.843			8.047		6.582	6.648		5.052	6.794	7.585		5.828		2.465	2.947	5.24	6.599	5.442	2.75	6.2	6.389	1.49
GID6176368	37	2016-2017	5.019		6.435	7.831	4.908	5.032	6.23			3.58	4.233	2.567		6.339	7.859	7.579	6.275	7.293	8.992			7.738	5.016	8.229	4.754			7.849		7.9	5.421		3.781	6.869	6.424		6.183		2.034	3.238	6.011	7.063	5.125	3.421	3.868	5.917	1.895
GID6332122	37	2016-2017	5.129		7.059	8.459	4.489	6.072	7.49			4.329	4.347	2.69		7.678	8.526	7.493	6.638	7.697	10.113			5.847	6.582	6.875	4.677			7.937		7.574	6.022		4.843	6.876	6.935		5.662		2.321	2.889	6.318	6.594	5.417	2.736	4	6.555	1.211
GID6341870	37	2016-2017	5.543		6.883	8.324	4.899	5.003	6.102			3.289	4.832	2.658		7.857	8.874	7.233	7.591	7.208	10.345			7.052	5.791	7.396	4.72			8.065		7.961	6.326		4.177	6.438	6.469		5.721		2.207	3.571	5.891	7.463	5.24	3.25	6.006	5.5	2.282
GID7044800	37	2016-2017	5.379		6.439	7.924	3.64	5.645	6.544			3.684	4.29	2.88		7.678	6.766	8.659	7.87	6.831	8.705			7.359	6.22	8.021	5.159			7.199		7.044	6.396		5.009	5.367	5.603		6.302		2.591	3.13	5.698	6.911	5.795	3.969	5.425	6.445	1.975
GID7044885	37	2016-2017	5.763		7.088	8.232	5.375	4.456	6.202			3.003	3.127	2.593		6.696	8.617	5.985	7.4	8.072	9.835			5.944	5.656	7.448				7.067		7.112	7.358		5.146	4.716	5.478		5.452		2.136	2.744	5.094	6.354	5.647	3.183	5.512	5.278	1.433
GID7045271	37	2016-2017	4.841		6.54	7.472	4.719	5.229	6.748			3.45	3.986	2.667		7.143	8.723	5.708	7.472	7.319	10.103			5.604	6.009	8.021	4.819			7.593		7.445	6.987		4.543	5.502	5.933		5.857		2.435	2.659	6.146	6.551	5.652	2.952	5.498	5.056	2.528
GID7045950	37	2016-2017	5.853		7.182	8.716	4.142	4.713	6.623			4.112	4.729	2.728		9.643	8.619	8.033	7.431	7.472	9.193			5.953	6.072	7.031	5.172			7.999		7.452	6.672		5.122	6.486	6.281		6.117		2.318	2.83	5.589	7.412	6.287	2.601	5.35	5.278	1.32
GID7046782	37	2016-2017	4.747		6.859	8.343	3.937	4.223	7.381			3.58	3.943	2.705		9.375	7.563	7.419	7.351	5.486	9.94			6.006	5.756	9.375	5.243			7.409		7.451	6.042			5.502	5.393		6.113		2.629	2.731	4.594	6.123	5.065	3.711	6.544	4.872	2.04
GID7047479	37	2016-2017	5.894		6.592	7.616	4.438	5.165	6.699			5.017	3.633	2.739		8.571	7.777	6.786	7.181	6.037	10.833			7.23	5.032	8.229	5.127			7.272		6.648	6.591		4.707	5.311	5.536		5.53		2.318	2.552	4.964	7.007	5.228	3.48	5.243	5.278	2.8
GID7047560	37	2016-2017	6.051		6.289	7.545	4.682	4.13	6.848			4.337	3.195	2.565		7.41	7.765	6.983	7.238	5.774	11.094			6.205	4.97	7.188	4.695			7.623		7.543	6.448		4.256	5.767	6.208		6.475		1.89	2.808	6.292	6.934	5.214	2.817	5.156	5.555	1.632
GID7047568	37	2016-2017	4.852		6.935	6.936	4.413	5.018	5.502			3.767	3.471	2.565		8.125	7.783	6.882	7.885	7.329	10.062			7.495	5.58	7.813	4.568			7.769		7.491	6.311		5.054	6.616	5.959		6.312		2.081	3.09	5.703	6.94	5.049	2.898	5.097	5.639	2.164
GID7048518	37	2016-2017	5.463		6.78	7.528	3.968	4.697	6.889			2.876	2.794	2.573		9.375	7.395	8.39	7.668	7.67	9.349			7.366	6.885	8.125	4.84			8.735		8.128	6.117		4.307	6.658	6.347		5.906		2.283	3.002	5.365	6.647	5.252	3.318	5.105	5.667	2.092
GID7170962	37	2016-2017	4.606		5.571	6.675	4.15	4.721	6.447			3.682	3.736	2.386		9.286	9.021	7.12	7.483	6.622	10.392			7.582	5.251	6.458	4.538			7.727		6.232	6.105		4.775	6.167	6.397		5.627		2.238	3.072	6.037	6.83	5.647	2.936	4.861	5	2.625
GID7171118	37	2016-2017	4.331		5.89	6.208	3.75	4.385	6.133			4.504	3.572	2.343		8.304	8.8	7.583	7.133	7.594	12.144			5.857	4.319	6.823	5.378			7.75		7.014	5.29		5.01	5.835	5.056		5.988		2.157	2.341	4.297	7.283	4.719	3.504	5.748	5.111	1.969
GID7171238	37	2016-2017	4.837		6.708	7.875	4.443	4.712	6.429			4.752	4.282	2.684		10.178	6.932	8.025	7.335	7.496	10.514			5.941	6.203	8.75	5.294			7.822		8.001	6.852		3.942	7.052	6.522		6.096		1.54	2.82	4.209	7.074	5.024	3.988	4.8	5.056	1.801
GID7173723	37	2016-2017	6.165		7.201	8.432	3.975	5.169	6.601			3.49	4.624	2.684		7.41	8.872	6.511	7.009	6.076	9.823			5.846	6.611	7.813	4.876			8.028		7.493	6.977		5.565	6.635	6.721		6.499		2.326	3.169	6.162	7.382	4.677	3.337	3.963	5	2.282
GID7173803	37	2016-2017	5.04		6.058	6.955	3.169	3.5	6.433			2.954	3.688	2.491		7.946	7.819	6.331	7.558	6.657	9.626			5.657	5.542	6.875	4.603			7.488		6.711	6.684		4.999	6.769	5.37		5.57		2.322	3.24	5.464	6.331	4.73	4.243	4.62	5.389	1.89
GID7174267	37	2016-2017	5.358		6.629	8.319	5.013	5.767	7.296			2.952	4.429	2.436		6.875	8.444	7.594	7.678	8.352	8.525			6.895	4.932	6.25	4.392			7.342		7.217	4.003		3.708	5.702	5.325		6.414		2.144	2.722	5.677	6.325	4.523	2.946	5.156	5.167	1.377
GID7174270	37	2016-2017	5.619		7.009	8.183	3.625	5.44	6.621			2.308	3.818	2.398		6.696	8.473	6.965	7.833	8.805	9.851			6.02	5.345	7.917	4.97			7.465		7.932	3.931		3.853	6.083	4.805		5.912		1.931	2.628	5.646	7.606	4.846	2.563	4.597	5	2.292
GID7174314	37	2016-2017	5.293		6.72	9.17	3.4	4.665	6.915			3.483	3.991	2.613		9.821	7.721	5.816	7.827	8.006	10.222			7.307	6.606	7.084	4.937			7.35		7.667	6.613		4.916	6.476	5.844		5.802		2.679	2.479	4.657	7.246	5.767	3.259	6.385	4.834	2.093
GID7174320	37	2016-2017	5.278		7.32	5.864	3.901	4.277	5.823				3.847	2.768		9.643	7.73	7.861	7.58	7.048	10.043			7.347	5.175	7.917	5.151			6.932		6.803	6.061		4.589	5.658	5.784		6.541		1.759	2.133		5.58	5.761	4.196	5.028	6.764	1.997
GID7174342	37	2016-2017	4.696		7.241	8.264	4.419	5.226	7.029			4.659	3.804	2.853		8.393	7.739	6.351	7.006	8.042	10.007			7.864	6.849	8.125	5.148			7.374		6.742	6.734		5.186	5.842	5.462		5.858		1.994	2.77	4.604	7.225	5.36	3.059	6.322	4.722	2.516
GID7174349	37	2016-2017	5.221		6.583	7.777	5.2	5.186	7.444			4.735	3.588	2.463		8.035	9.462	6.421	7.79	5.692	8.832			6.698	5.368	7.5	5.545			6.945		6.594	6.572		4.853	5.268	5.673		5.379		1.914	2.443	4.901	6.711	5.65	3.027	5.75	4.833	2.068
GID7174351	37	2016-2017	5.769		7.78	8.358	4.15	5.18	6.622			5.313	3.451	2.638		9.553	8.045	7.24	6.369	7.414	10.083			7.383	5.86	8.23	5.213			7.306		7.807	6.519		5.019	6.292	7.225		5.912		2.023	2.707	5.245	6.956	5.328	3.011	5.417	5.167	3.027
GID7174396	37	2016-2017	5.1		6.259	7.941	4.174	4.642	6.48			3.936	3.502	2.51		6.428	8.026	5.38	7.089	7.569	10.581			7.22	4.336	8.698	4.373			7.448		7.319	6.151		4.789	5.354	5.992		6.217		1.848	2.712	5.209	6.481	5.114	3	5.272	5.278	1.315
GID7174418	37	2016-2017	5.186		6.102	8.097	5.273	5.04	6.598			3.308	4.185	2.741		6.339	7.818	6.626	6.702	7.274	10.612			6.085	5.525	7.917	4.645			7.429		7.839	6.231		4.617	6.652	6.08		6.175		2.064	3.439	5.984	6.434	6.091	2.867	4.208	5.556	2.352
GID7174421	37	2016-2017	5.157		6.879	8.564	5.018	5.217				3.272	4.02	2.6		7.946	8.47	7.795	6.414	8.251	11.433			8.146	5.498	7.761	5.269			7.618		7.408	5.536		5.124	6.188	5.83		6.633		1.931	3.167	5.208	7.37	5.807	2.014	5.369	5.222	1.891
GID7174570	37	2016-2017	4.899		5.998	7.964	4.651	4.819	5.733			3.817	4.042	2.554		8.035	7.062	8.416	6.295	6.712	10.152			7.469	4.579	8.542	4.702			7.273		7.093	5.411		4.393	6.392	5.935		6.8		1.818	3.321	5.771	7.039	5.072	3.499	6.287	5.611	2.147
GID7174591	37	2016-2017	5.73		6.834	7.627	4.163	5.301	5.493			4.068	3.163	2.554		8.214	8.954	6.801	6.25	6.281	9.706			5.299	4.897	7.813	5.092			7.003		6.409	4.786		4.471	6.25	5.497		5.772		1.641	2.694	5.026	6.314	5.463	4.418	5.16	6.111	2.139
GID7174657	37	2016-2017	4.908		6.66	7.425	4.875	4.299	6.363				3.681	2.523		7.678	8.979	7.507	6.26	6.829	10.133			5.987	5.684	9.584	4.788			6.645		7.093	7.043		4.395	4.843	6.071		5.923		2.23	2.64	4.36	5.768	5.623	3.598	4.967	5.167	2.316
GID7174701	37	2016-2017	4.209			6.633	4.238	3.806	6.701			4.753	3.986	2.173		9.375	7.748	6.504	6.089		10.226			5.792	4.296	9.375	4.399			7.036		7.202	5.58		4.398	6.413	6.938		6.549		1.627	3.576	6.584	6.964	5.189	3.616	4.625	5.556	2.753
GID7174709	37	2016-2017	4.211		6.369	7.726	4.133	5.809	6.612			3.998	3.624	2.54		8.928	8.366	7.583	7.641	7.355	8.692			6.12	5.696	8.75	4.828			6.959		6.482	6.424		4.578	6.39	6.08		6.142		2.009	3.298	6.026	6.603	5.772	3.286	6.023	4.833	2.031
GID7175970	37	2016-2017	4.827		6.507	9.143	4.406	4.118	6.659			5.133	3.998	2.447		8.304	7.662	8.026	7.436	6.578	10.152			5.852	6.613	9.531	5.805			8.272		7.51	6.927		5.336	5.449			6.398		1.721	2.866	5.677	7.256	5.808	4.454	5.818	5.055	2.082
GID7176565	37	2016-2017	4.776		5.538	6.43	4.539	5.981	6.176			4.442	4.372	2.35		9.196	8.49	6.779	8.299	6.839	8.559			7.347	4.152	8.125	4.219			7.66		6.315	5.509		4.593	5.794	5.173		5.715		1.723	3.508	6.26	6.584	4.813	3.303	5.685	5.223	1.893
GID7176616	37	2016-2017	4.584		6.033	7.599	4.429	4.966	6.503			3.916	3.391	2.595		8.214	8.384	8.553	6.446	6.966	10.705			5.931	4.658	9.583	4.861			7.685		7.561	5.032		4.427	6.072	6.464		5.823		1.714	3.204	5.891	7.064	4.878	2.218	5.558	4.889	1.523
GID7176624	37	2016-2017	5.386		6.627	8.094	3.906	4.614	6.46			3.926	3.704	2.524		6.786	7.562	8.821	5.303	5.288	10.097			6.027	4.241	8.021	5.149			7.582		6.486	5.529		4.524	5.849	6.583		6.159		1.914	3.098	5.349	6.517	5.652	3.584	5.171	4.445	2.457
GID7176644	37	2016-2017	5.768		6.545	7.696	3.937	4.879	6.174			4.061	3.635	2.733		7.5	8.039	6.686	6.318	7.228	8.336			5.849	5.196	8.021	4.879			7.557		7.397	6.013		4.671	5.584	6.059		7.102		2.756	2.947	6.021	7.027	4.87	3.038	6.406	5	2.229
GID7176774	37	2016-2017	4.925		7.083	8.62	5.43	5.247	6.931			3.554	3.837	2.638		7.321	8.065	7.23	7.351	6.687	9.64			5.814	5.725	8.333	4.868			7.847		8.36	5.857		4.657	6.053	5.809		6.158		2.096	3.145	5.453	7.203	5.037	2.018	5.625	6.334	1.979
GID7176779	37	2016-2017	4.938		6.278	8.843	4.137	4.837	6.776			3.851	3.891	2.567		5.982	8.211	7.039	7.365	6.752	10.394			5.793	4.741	7.813	5.029			7.764		6.605	4.691		3.379	6.387	6.586		6.386		1.997	3.031	5.568	7.756	5.237	3.522	5.733	4.722	2.337
GID7177198	37	2016-2017	4.381		6.644	7.677	4.517	5.387	6.781			3.972	3.954	2.693		8.035	7.647	8.281	8.152	8.247	10.017			5.932	6.744	8.75	5.075			7.648		7.195	6.834		4.38	6.243	5.529		6.218		2.036	2.667	4.761	7.731	5.61	3.052	5.486	4.5	1.655
GID7177282	37	2016-2017	5.063		7.044	7.862	4.859	4.472	6.574			1.756	3.263	2.448		8.393	7.032	7.128	7.303	8.199	11.733			5.729	4.707	5.885	5.437			7.643		6.292	3.797		3.755	5.259	5.92		5.538		1.662	2.629	3.948	7.318	5.231	3.105	4.739	4.555	1.973
GID7178541	37	2016-2017	6.26		6.812	7.232	3.788	5.247	6.028			4.384	2.963	2.833		7.232	7.408	7.141	6.915	7.099	9.83			5.993	3.825	8.23	4.562			7.32		7.179	5.771		4.092	5.766	5.413		5.119		1.712	2.335	4.5	5.75	5.332	3.335	6.035	5	1.735
GID7178612	37	2016-2017	3.766		6.338	6.341	5.162	5.264	6.235			3.238	3.676	2.448		7.232	8.623	7.129	7.902	7.726	8.976			7.39	6.691	7.917	4.709			7.121		5.817	6.722		4.502	6.084	5.247		5.695		1.928	3.24	6.276	6.886	5.197	3.116	6.072	6.428	2.126
GID7178649	37	2016-2017	5.995		7.07	7.828	4.663	4.984	7.054			3.687	3.942	2.471		8.75	7.132	8.22	8.725	7.396	9.67			5.897	6.853	5.417	5.231			8.257		7.96	6.301		4.918	5.457	6.278		5.513		2.241	2.491	4.771	6.191	6	3.615	5.087	5.112	2.951
GID7178651	37	2016-2017	4.724		6.451	7.708	5.403	5.804	7.042			4.944	3.687	2.724		9.018	8.435	7.327	7.796	6.129	11.474			5.951	6.576	7.448	5.023			8.643		7.806	6.482		4.689	5.017	5.584		5.899		2.227	2.886	6.136	6.504		2.781	5.6	6.75	1.613
GID7178692	37	2016-2017	5.477		6.046	7.4	3.957	5.114	6.366			4.765	4.252	2.702		8.303	7.867	6.788	7.418	7.608	10.21			5.846	5.656	7.395	4.975			7.93		7.332	7.027		4.285	6.218	5.983		5.941		2.315	2.564	4.958	6.49	5.367	3.517	4.027	5.611	1.903
GID7179800	37	2016-2017	4.103		6.73	8.081	4.65	4.617	5.941			4.435	2.918	2.257		7.143	8.294	5.907	6.277	8.102	10.402			5.862	5.487	8.229	4.764			8.18		6.709	6.295		4.839	6.429	5.025		6.069		2.135	3.319	5.807	6.762	5.809	2.951	4.77	5.556	1.691
GID7179812	37	2016-2017	5.323		6.661	8.231	3.544	4.876	6.828			3.629	4.222	2.794		6.696	7.559	8.062	7.199	6.572	10.362			6.11	4.526	7.344	4.727			7.636		6.827	6.04		5.145	6.481	5.767		6.342		2.242	3.201	4.917	6.74	5.455	2.763	6.25	5.111	2.304
GID7694609	37	2016-2017	5.038		6.157	7.931	4.793	4.949	6.098			3.71	3.799	2.562		5.893	8.591	6.961	6.275	6.098	10.045			7.288	4.143	8.333	4.55			7.75		6.888	5.017		4.932	5.372	6.366		6.015		2.035	2.738	5.411	6.6	4.67	2.618	5.701	5.833	2.213
[truncated: 13 more columns]

## Sheet: Table S4
Supplementary Table 4: Statistical analysis of the grain yield best linear unbiased estimates for the lines in the South Asia Bread Wheat Genomic Prediction Yield Trials (SABWGPYTs) and the Elite Spring Wheat Yield Trials (ESWYTs) showing the maximum, mean, median, minimum, number of lines, range, standard deviation, standard error of the mean and variance
Yield trial	Cycle	Environment	Maximum	Mean	Median	Minimum	Number of lines	Range	Standard deviation	Standard error of the mean	Variance
SABWGPYT	2016-2017	Bangladesh Jamalpur	4.54184	3.09696	3.092	1.25266	515	3.28918	0.562482	0.02481	0.316386
SABWGPYT	2014-2015	India Jabalpur	7.8037	6.51342	6.54492	4.73419	508	3.06951	0.525992	0.0234064	0.276668
SABWGPYT	2015-2016	India Jabalpur	8.81083	7.06645	7.06012	5.37472	487	3.43611	0.517058	0.0234302	0.267349
SABWGPYT	2016-2017	India Jabalpur	9.32392	7.60668	7.61063	5.76043	515	3.56349	0.537229	0.0237424	0.288615
SABWGPYT	2017-2018	India Jabalpur	9.91898	8.30444	8.34159	6.31691	505	3.60207	0.590976	0.0263242	0.349253
SABWGPYT	2014-2015	India Ludhiana	6.83341	5.36447	5.37849	3.69386	508	3.13955	0.550993	0.0244946	0.303593
SABWGPYT	2015-2016	India Ludhiana	7.80733	6.238	6.28206	4.37373	487	3.4336	0.560969	0.0254199	0.314686
SABWGPYT	2016-2017	India Ludhiana	8.4809	6.76226	6.84072	4.92971	515	3.55119	0.567733	0.025066	0.322321
SABWGPYT	2017-2018	India Ludhiana	8.30043	7.02938	7.03997	5.44668	505	2.85375	0.463843	0.0206408	0.215151
SABWGPYT	2014-2015	India Pusa	6.4522	4.37372	4.35123	2.46055	508	3.99165	0.599568	0.0266015	0.359482
[truncated: 515 more rows]

## Sheet: Table S5
Supplementary Table 5: Grain yield line-mean narrow-sense heritabilities in different yield testing environments and cycles.
[truncated: 571 more rows]

[truncated: 5 more sheets: Table S6, Table S7, Table S8, Table S9, Table S10]
